# Supplementary material for: Mining telemonitored physiological data and patient-reported outcomes of congestive heart failure patients
Source: PLoS One. 2018 Mar 1;13(3):e0190323. doi: 10.1371/journal.pone.0190323 (PMC5832202; doi:10.1371/journal.pone.0190323)
Supplement: S1 Dataset — (CSV) [file pone.0190323.s017.csv]

Patient_ID	Day	Duration	HR_avg	HR_avgChg	HR_SD	HR_SDChg	QRS_avg	QRS_avg_pers	QRS_avgChg	QRS_SD	QRS_SD_pers	QRS_SDChg	QT_avg	QT_avg_pers	QT_avgChg	QT_SD	QT_SD_pers	QT_SDChg	TempSkin_avg	TempSkin_avg_pers	TempSkin_avgChg	HumSkin_avg	HumSkin_avg_pers	HumSkin_avgChg	AmpTwave_avg	AmpTwave_avg_pers	AmpTwave_avgChg	AmpTwave_SD	AmpTwave_SD_pers	AmpTwave_SDChg	AmpRwave_avg	AmpRwave_avg_pers	AmpRwave_avgChg	AmpRwave_SD	AmpRwave_SD_pers	AmpRwave_SDChg	HR/Energy_avg	HR/Energy_avg_pers	HR/Energy_avgChg	HR/Energy_SD	HR/Energy_SD_pers	HR/Energy_SDChg	Energy	EnergyChg	HR(moving)-HR(lying)	HR(moving)-HR(lying)Chg	HR(moving)-HR(sitting)	HR(moving)-HR(sitting)Chg	HR(sitting)-HR(lying)
1	168	?	47	?	17	?	120	1,04	?	21,17	1,28	?	400,5	0,99	?	53,22	1,71	?	?	?	?	?	?	?	0,32	0,99	?	0,2	1,36	?	0,93	1,29	?	0,21	1,53	?	45,18	0,91	?	17,7	1,03	?	12,922	?	?	?	?	?	?
1	170	594	71	0,15	14	-0,18	116,83	1,02	0,01	15,81	0,96	-0,05	406	1	-0,02	23,46	0,75	-0,34	35,08	1,05	0,01	63,74	1,17	0,21	0,33	1,03	0	0,13	0,88	-0,28	0,52	0,72	-0,35	0,11	0,8	0	57,03	1,15	0,05	18,2	1,06	0,2	10,719	-0,14	?	?	-1	?	?
1	171	?	?	?	?	?	?	?	?	?	?	?	?	?	?	?	?	?	?	?	?	?	?	?	?	?	?	?	?	?	?	?	?	?	?	?	?	?	?	?	?	?	?	?	?	?	?	?	?
1	172	136	53	?	17	?	116,9	1,02	?	15,1	0,91	?	424,01	1,04	?	26,23	0,84	?	35,21	1,05	?	52,89	0,97	?	0,38	1,18	?	0,16	1,08	?	0,87	1,21	?	0,11	0,8	?	51,91	1,04	?	15,79	0,92	?	12,518	?	?	?	?	?	14
1	173	?	?	?	?	?	?	?	?	?	?	?	?	?	?	?	?	?	?	?	?	?	?	?	?	?	?	?	?	?	?	?	?	?	?	?	?	?	?	?	?	?	?	?	?	?	?	?	?
2	185	100	99	?	9	?	140,09	1,01	?	17,01	1,15	?	359,1	0,93	?	51,46	0,8	?	34,98	1,02	?	74,91	1,12	?	0,34	1,23	?	0,19	1,11	?	1,1	1,4	?	0,71	2,29	?	69,63	1,02	?	24,09	1,28	?	17,355	?	1	?	8	?	-6
2	187	142	94	-0,05	10	0,11	140,11	1,01	0	9,89	0,67	-0,42	369,21	0,96	0,03	61,38	0,96	0,19	34,86	1,01	0	64,68	0,97	-0,14	0,29	1,05	-0,15	0,22	1,28	0,16	0,77	0,98	-0,3	0,49	1,58	-0,31	75,16	1,11	0,08	22,68	1,2	-0,06	14,761	-0,15	?	?	7	-0,12	?
2	188	109	91	-0,03	11	0,1	137,4	0,99	-0,02	16,45	1,11	0,66	381,81	0,99	0,03	81,89	1,28	0,33	32,98	0,96	-0,05	51,65	0,77	-0,2	0,3	1,09	0,03	0,21	1,22	-0,05	0,63	0,8	-0,18	0,24	0,77	-0,51	64,76	0,95	-0,14	18,59	0,98	-0,18	15,801	0,07	?	?	5	-0,29	?
2	189	111	91	0	9	-0,18	141,29	1,02	0,03	16,05	1,08	-0,02	344,85	0,89	-0,1	79,02	1,24	-0,04	34,86	1,01	0,06	65,2	0,98	0,26	0,24	0,87	-0,2	0,14	0,82	-0,33	0,46	0,59	-0,27	0	0	?	64,22	0,95	-0,01	17,55	0,93	-0,06	15,621	-0,01	?	?	5	0	?
2	191	106	97	0,07	10	0,11	147	1,06	0,04	9,23	0,62	-0,42	362,47	0,94	0,05	71,83	1,12	-0,09	34,69	1,01	0	77,58	1,16	0,19	0,23	0,83	-0,04	0,15	0,87	0,07	?	?	?	?	?	?	64,09	0,94	0	22,94	1,22	0,31	17,265	0,11	?	?	3	-0,4	?
2	192	81	91	-0,06	7	-0,3	?	?	?	?	?	?	?	?	?	?	?	?	34,8	1,01	0	66,78	1	-0,14	0,25	0,9	0,09	?	?	?	?	?	?	?	?	?	81,08	1,19	0,27	17,16	0,91	-0,25	1,42	-0,18	?	?	11	2,67	?
2	194	91	76	-0,16	5	-0,29	128	0,93	?	?	?	?	396,5	1,03	?	66,47	1,04	?	35,59	1,03	0,02	57,23	0,86	-0,14	?	?	?	?	?	?	?	?	?	?	?	?	72,05	1,06	-0,11	10,07	0,53	-0,41	11,418	-0,2	?	?	?	?	?
2	195	101	107	0,41	8	0,6	139	1,01	0,09	11,28	0,76	?	380	0,98	-0,04	30,81	0,48	-0,54	35,1	1,02	-0,01	70,46	1,05	0,23	0,53	1,92	?	0,4	2,33	?	?	?	?	?	?	?	54,71	0,81	-0,24	13,68	0,72	0,36	14,503	0,27	?	?	0	?	?
2	196	116	86	-0,2	9	0,12	145,94	1,06	0,05	9,95	0,67	-0,12	362,62	0,94	-0,05	51,97	0,81	0,69	34,73	1,01	-0,01	59,26	0,89	-0,16	0,21	0,76	-0,6	0,11	0,64	-0,73	0,77	0,98	?	0,36	1,16	?	67,11	0,99	0,23	15,96	0,85	0,17	14,163	-0,02	?	?	10	?	?
2	199	?	?	?	?	?	?	?	?	?	?	?	?	?	?	?	?	?	?	?	?	?	?	?	?	?	?	?	?	?	?	?	?	?	?	?	?	?	?	?	?	?	?	?	?	?	?	?	?
2	205	112	75	?	8	?	138,5	1	?	0,71	0,05	?	390,32	1,01	?	83,76	1,31	?	35,07	1,02	0,05	70,17	1,05	?	0,25	0,9	?	0,12	0,7	?	?	?	?	?	?	?	64,82	0,95	?	15,93	0,84	?	13,141	?	?	?	3	?	?
2	208	84	87	0,16	10	0,25	142,25	1,03	0,03	20,98	1,41	28,55	332,43	0,86	-0,15	54,65	0,85	-0,35	34,56	1	-0,01	74,2	1,11	0,06	0,3	1,09	0,2	0,16	0,93	0,33	0,5	0,64	?	0,05	0,16	?	72,11	1,06	0,11	16,66	0,88	0,05	13,843	0,05	?	?	9	2	?
2	209	106	64	-0,26	4	-0,6	126	0,91	-0,11	?	?	?	355,86	0,92	0,07	64,74	1,01	0,18	35,62	1,04	0,03	71,5	1,07	-0,04	0,29	1,05	-0,03	0,26	1,52	0,62	?	?	?	?	?	?	61,06	0,9	-0,15	6,82	0,36	-0,59	11,018	-0,2	?	?	?	?	?
2	215	?	79	0,03	13	1,17	147,14	1,06	?	9,35	0,63	?	373,39	0,97	-0,07	63,39	0,99	-0,31	35,05	1,02	-0,01	80,47	1,2	0,02	0,23	0,83	0,15	0,17	0,99	0,89	1,06	1,35	?	0,22	0,71	?	?	?	?	?	?	?	?	?	?	?	?	?	?
2	216	?	66	-0,16	3	-0,77	?	?	?	?	?	?	386,31	1	0,03	63,22	0,99	0	34,67	1,01	-0,01	75,88	1,14	-0,06	0,14	0,51	-0,39	0,02	0,12	-0,88	?	?	?	?	?	?	?	?	?	?	?	?	?	?	?	?	?	?	?
2	217	?	76	0,15	9	2	128,14	0,93	?	21,89	1,48	?	389,31	1,01	0,01	53,05	0,83	-0,16	33,91	0,99	-0,02	63,55	0,95	-0,16	0,26	0,94	0,86	0,13	0,76	5,5	0,49	0,62	?	0,06	0,19	?	?	?	?	?	?	?	?	?	?	?	?	?	?
2	229	?	85	?	9	?	146,43	1,06	?	13,24	0,89	?	364,25	0,94	?	57,77	0,9	?	33,08	0,96	?	64,51	0,97	?	0,27	0,98	?	0,14	0,82	?	0,73	0,93	?	0,57	1,84	?	?	?	?	?	?	?	?	?	?	?	?	?	?
2	230	?	69	-0,19	13	0,44	142,29	1,03	-0,03	13,14	0,89	-0,01	401,38	1,04	0,1	65,54	1,03	0,13	34,38	1	0,04	80,96	1,21	0,25	0,19	0,69	-0,3	0,1	0,58	-0,29	0,47	0,6	-0,36	0,05	0,16	-0,91	?	?	?	?	?	?	?	?	?	?	?	?	?
2	231	?	62	-0,1	6	-0,54	148,67	1,08	0,04	10,15	0,68	-0,23	389	1,01	-0,03	59,29	0,93	-0,1	34,81	1,01	0,01	68,64	1,03	-0,15	0,18	0,65	-0,05	0,09	0,52	-0,1	0,51	0,65	0,09	0,09	0,29	0,8	?	?	?	?	?	?	?	?	?	?	?	?	?
2	236	?	69	?	6	?	146,5	1,06	?	8,23	0,55	?	370,11	0,96	?	59,84	0,94	?	34,74	1,01	?	67,43	1,01	?	0,22	0,8	?	0,11	0,64	?	0,62	0,79	?	0,26	0,84	?	?	?	?	?	?	?	?	?	?	?	?	?	?
2	244	?	71	?	6	?	128	0,93	?	9,9	0,67	?	341,8	0,89	?	59,02	0,92	?	34,26	1	?	74,39	1,11	?	0,17	0,62	?	0,05	0,29	?	?	?	?	?	?	?	?	?	?	?	?	?	?	?	?	?	?	?	?
2	245	?	78	0,1	7	0,17	145,62	1,05	0,14	11,03	0,74	0,11	364,3	0,94	0,07	54,19	0,85	-0,08	33,32	0,97	-0,03	81,5	1,22	0,1	0,19	0,69	0,12	0,1	0,58	1	1,17	1,49	?	0,95	3,06	?	?	?	?	?	?	?	?	?	?	?	?	?	?
2	251	?	74	?	6	?	142	1,03	?	?	?	?	398,57	1,03	?	58,79	0,92	?	34,19	0,99	?	77,79	1,16	?	0,2	0,72	?	0,07	0,41	?	?	?	?	?	?	?	?	?	?	?	?	?	?	?	?	?	?	?	?
2	252	?	81	0,09	6	0	148,8	1,08	0,05	8,54	0,58	?	365,79	0,95	-0,08	54,76	0,86	-0,07	32,1	0,93	-0,06	50,28	0,75	-0,35	0,17	0,62	-0,15	0,06	0,35	-0,14	0,58	0,74	?	0,01	0,03	?	?	?	?	?	?	?	?	?	?	?	?	?	?
2	256	?	74	?	6	?	63	0,46	?	?	?	?	356,92	0,92	?	64	1	?	35,65	1,04	?	76,85	1,15	?	0,19	0,69	?	0,14	0,82	?	0,83	1,06	?	0,29	0,93	?	?	?	?	?	?	?	?	?	?	?	?	?	?
2	257	?	95	0,28	7	0,17	136	0,98	1,16	11,31	0,76	?	356,76	0,92	0	48,58	0,76	-0,24	34,24	1	-0,04	74,38	1,11	-0,03	0,31	1,12	0,63	0,17	0,99	0,21	1,88	2,39	1,27	?	?	?	?	?	?	?	?	?	?	?	?	?	?	?	?
2	263	?	74	?	28	?	152,67	1,1	?	4,62	0,31	?	437,16	1,13	?	65,31	1,02	?	34,17	0,99	?	71	1,06	?	0,33	1,19	?	0,15	0,87	?	0,68	0,87	?	0,47	1,52	?	?	?	?	?	?	?	?	?	?	?	?	?	?
2	266	?	64	-0,14	8	-0,71	139,05	1,01	-0,09	15,22	1,03	2,29	400,14	1,04	-0,08	62,47	0,98	-0,04	34,26	1	0	73,88	1,11	0,04	0,21	0,76	-0,36	0,08	0,47	-0,47	0,66	0,84	-0,03	0,53	1,71	0,13	?	?	?	?	?	?	?	?	?	?	?	?	?
2	272	?	79	0,03	6	-0,14	129,08	0,93	0,02	22,53	1,52	0	360,28	0,93	-0,04	57,49	0,9	-0,26	?	?	?	?	?	?	0,19	0,69	-0,34	0,14	0,82	-0,07	0,75	0,95	0,09	0,22	0,71	-0,39	?	?	?	?	?	?	?	?	?	?	?	?	?
2	276	?	70	0,15	15	2	158,25	1,14	0,2	2,87	0,19	-0,83	499,85	1,29	0,21	67,7	1,06	0,14	?	?	?	?	?	?	0,29	1,05	0,38	0,12	0,7	0,2	0,64	0,81	-0,2	0,19	0,61	-0,5	?	?	?	?	?	?	?	?	?	?	?	?	?
2	278	?	67	-0,04	6	-0,6	150	1,09	-0,05	?	?	?	345,43	0,89	-0,31	50,66	0,79	-0,25	?	?	?	?	?	?	0,15	0,54	-0,48	0,05	0,29	-0,58	?	?	?	?	?	?	?	?	?	?	?	?	?	?	?	?	?	?	?
2	279	?	62	-0,07	13	1,17	144,67	1,05	-0,04	14,9	1	?	447,27	1,16	0,29	75,15	1,18	0,48	?	?	?	?	?	?	0,23	0,83	0,53	0,12	0,7	1,4	0,68	0,87	?	0,52	1,68	?	?	?	?	?	?	?	?	?	?	?	?	?	?
2	280	?	68	0,1	9	-0,31	137,25	0,99	-0,05	15,03	1,01	0,01	387,1	1	-0,13	59,69	0,93	-0,21	?	?	?	?	?	?	0,24	0,87	0,04	0,2	1,17	0,67	0,82	1,04	0,21	0,55	1,77	0,06	?	?	?	?	?	?	?	?	?	?	?	?	?
2	306	95	50	?	15	?	152	1,1	?	?	?	?	447	1,16	?	114,55	1,79	?	35,46	1,03	?	96,73	1,45	?	0,37	1,34	?	0,29	1,69	?	2,23	2,84	?	0,13	0,42	?	?	?	?	?	?	?	12,194	?	?	?	?	?	?
2	308	68	?	?	?	?	?	?	?	?	?	?	?	?	?	?	?	?	34,3	1	-0,03	84,21	1,26	-0,13	?	?	?	?	?	?	?	?	?	?	?	?	?	?	?	?	?	?	11,828	-0,03	?	?	?	?	?
3	172	152	75	?	12	?	85,93	0,93	?	18,43	0,88	?	404,09	0,99	?	45,77	0,96	?	32,93	0,99	?	49,9	0,94	?	0,22	0,96	?	0,11	0,94	?	0,57	1,05	?	0,11	0,71	?	59,81	1,06	?	15,59	0,88	?	13,429	?	7	?	1	?	6
3	173	133	77	0,03	13	0,08	93,45	1,01	0,09	20,72	0,99	0,12	415,71	1,02	0,03	55,7	1,17	0,22	32,13	0,97	-0,02	54,71	1,03	0,1	0,22	0,96	0	0,13	1,12	0,18	0,52	0,96	-0,09	0,18	1,17	0,64	61,13	1,08	0,02	17,99	1,02	0,15	14,596	0,09	?	?	4	3	?
3	174	?	?	?	?	?	?	?	?	?	?	?	?	?	?	?	?	?	?	?	?	?	?	?	?	?	?	?	?	?	?	?	?	?	?	?	?	?	?	?	?	?	?	?	?	?	?	?	?
3	176	125	78	?	10	?	96,02	1,03	?	27,86	1,33	?	384,4	0,95	?	39,35	0,82	?	33,52	1,01	?	51,53	0,97	?	0,19	0,83	?	0,1	0,86	?	0,51	0,94	?	0,2	1,3	?	66,2	1,17	?	15,08	0,86	?	12,516	?	?	?	?	?	4
3	177	?	?	?	?	?	?	?	?	?	?	?	?	?	?	?	?	?	?	?	?	?	?	?	?	?	?	?	?	?	?	?	?	?	?	?	?	?	?	?	?	?	?	?	?	?	?	?	?
3	178	128	72	?	12	?	89,63	0,97	?	20,86	1	?	418,27	1,03	?	56,08	1,17	?	33	0,99	?	54,72	1,03	?	0,22	0,96	?	0,13	1,12	?	0,57	1,05	?	0,22	1,43	?	52,28	0,93	?	16,78	0,95	?	14,626	?	?	?	3	?	?
3	181	149	74	?	7	?	92	0,99	?	24,22	1,16	?	403,92	0,99	?	41,87	0,88	?	32,76	0,98	-0,04	50,05	0,94	-0,09	0,24	1,04	?	0,14	1,2	?	0,6	1,11	?	0,22	1,43	?	59,71	1,06	?	16,24	0,92	?	14,076	0,08	1	?	2	?	-1
3	183	119	?	?	?	?	?	?	?	?	?	?	?	?	?	?	?	?	33,98	1,02	0,04	56,95	1,07	0,14	?	?	?	?	?	?	?	?	?	?	?	?	?	?	?	?	?	?	12,059	-0,14	?	?	?	?	?
3	184	143	72	?	12	?	93,36	1,01	?	22,8	1,09	?	419,56	1,03	?	52,77	1,1	?	33,83	1,02	0	57,6	1,09	0,01	0,28	1,22	?	0,15	1,29	?	0,64	1,18	?	0,22	1,43	?	47,37	0,84	?	14,85	0,84	?	16,159	0,34	?	?	2	?	?
3	185	?	?	?	?	?	?	?	?	?	?	?	?	?	?	?	?	?	?	?	?	?	?	?	?	?	?	?	?	?	?	?	?	?	?	?	?	?	?	?	?	?	?	?	?	?	?	?	?
3	186	187	66	?	10	?	88,73	0,96	?	18,72	0,9	?	415,33	1,02	?	45,59	0,95	?	34,38	1,03	?	55,45	1,05	?	0,23	1	?	0,12	1,03	?	0,54	1	?	0,12	0,78	?	55,4	0,98	?	13,97	0,79	?	13,083	?	3	?	5	?	-2
6	136	?	73	?	7	?	140,36	1,03	?	10,95	0,74	?	437,63	0,97	?	52,44	0,8	?	?	?	?	?	?	?	0,2	0,94	?	0,05	0,31	?	0,52	0,66	?	0,06	0,34	?	41,23	0,85	?	14,43	0,95	?	15,966	?	?	?	?	?	?
6	144	131	70	-0,08	40	9	?	?	?	?	?	?	?	?	?	?	?	?	35,03	1,03	0,03	63,85	1,05	0,29	?	?	?	?	?	?	?	?	?	?	?	?	43,51	0,89	-0,18	20,64	1,36	0,43	17,839	0,14	?	?	24	?	?
6	146	141	85	0,09	7	0,17	139,27	1,02	-0,04	13,82	0,93	0,18	480,97	1,06	0,13	79,78	1,22	0,92	33,41	0,99	-0,02	52,08	0,86	-0,41	0,19	0,89	-0,14	0,16	1	0,45	0,73	0,93	0,46	0,18	1,03	0,38	48,47	1	0,23	15,92	1,05	0,46	19,238	-0,06	?	?	0	?	?
6	147	?	79	-0,07	7	0	125,73	0,92	-0,1	16,59	1,12	0,2	412,33	0,91	-0,14	48,54	0,74	-0,39	33,51	0,99	0	55,52	0,92	0,07	0,24	1,13	0,26	0,2	1,25	0,25	1,12	1,43	0,53	0,19	1,09	0,06	?	?	?	?	?	?	?	?	?	?	?	?	?
6	148	129	?	?	?	?	?	?	?	?	?	?	?	?	?	?	?	?	34,94	1,03	0,04	88,65	1,46	0,6	?	?	?	?	?	?	?	?	?	?	?	?	?	?	?	?	?	?	16,488	?	?	?	?	?	?
6	149	126	76	?	5	?	139,85	1,02	?	13,93	0,94	?	454,8	1,01	?	76,41	1,17	?	33,75	1	-0,03	60,8	1	-0,31	0,2	0,94	?	0,15	0,93	?	0,72	0,92	?	0,15	0,86	?	50,08	1,03	?	14,52	0,96	?	16,582	0,01	?	?	1	?	?
6	151	?	?	?	?	?	?	?	?	?	?	?	?	?	?	?	?	?	?	?	?	?	?	?	?	?	?	?	?	?	?	?	?	?	?	?	?	?	?	?	?	?	?	?	?	?	?	?	?
6	152	?	?	?	?	?	?	?	?	?	?	?	?	?	?	?	?	?	?	?	?	?	?	?	?	?	?	?	?	?	?	?	?	?	?	?	?	?	?	?	?	?	?	?	?	?	?	?	?
6	154	?	80	?	7	?	134,5	0,99	?	15,63	1,06	?	399,92	0,89	?	44,47	0,68	?	?	?	?	?	?	?	0,33	1,55	?	0,24	1,5	?	0,88	1,12	?	0,29	1,66	?	?	?	?	?	?	?	?	?	?	?	?	?	?
6	156	95	86	0,08	7	0	128,62	0,94	-0,04	16,67	1,13	0,07	394,48	0,87	-0,01	38,26	0,59	-0,14	33,48	0,99	?	55,23	0,91	?	0,19	0,89	-0,42	0,1	0,62	-0,58	1,32	1,68	0,5	0,21	1,2	-0,28	45,25	0,93	?	12,72	0,84	?	18,949	?	?	?	-2	?	?
6	158	?	78	-0,09	5	-0,29	140,17	1,03	0,09	13,82	0,93	-0,17	466,81	1,03	0,18	70,68	1,08	0,85	?	?	?	?	?	?	0,18	0,85	-0,05	0,13	0,81	0,3	0,63	0,8	-0,52	0,12	0,69	-0,43	?	?	?	?	?	?	?	?	?	?	?	?	?
6	159	58	75	-0,04	4	-0,2	130,73	0,96	-0,07	17,23	1,17	0,25	403,94	0,89	-0,13	42,4	0,65	-0,4	33,24	0,98	?	55,86	0,92	?	0,22	1,04	0,22	0,2	1,25	0,54	0,92	1,17	0,46	0,22	1,26	0,83	52,84	1,09	?	12,69	0,84	?	14,914	?	5	?	0	?	5
6	160	140	76	0,01	6	0,5	139,52	1,02	0,07	13,9	0,94	-0,19	468,91	1,04	0,16	79,7	1,22	0,88	33,37	0,99	0	51,61	0,85	-0,08	0,18	0,85	-0,18	0,12	0,75	-0,4	0,66	0,84	-0,28	0,16	0,92	-0,27	57,23	1,18	0,08	17,71	1,17	0,4	15,902	0,07	3	-0,4	3	?	0
6	163	99	85	0,12	5	-0,17	128,42	0,94	-0,08	16,23	1,1	0,17	460,21	1,02	-0,02	95,58	1,46	0,2	33,33	0,98	0	64,86	1,07	0,26	0,16	0,75	-0,11	0,11	0,69	-0,08	1,03	1,31	0,56	0,21	1,2	0,31	58,17	1,2	0,02	16,33	1,08	-0,08	15,822	-0,01	?	?	4	0,33	?
6	166	148	71	-0,16	6	0,2	121,26	0,89	-0,06	16,36	1,11	0,01	407,86	0,9	-0,11	39,13	0,6	-0,59	34,73	1,03	0,04	58,38	0,96	-0,1	0,42	1,98	1,62	0,35	2,18	2,18	1,18	1,51	0,15	0,21	1,2	0	58,59	1,2	0,01	13,3	0,88	-0,19	13,453	-0,15	8	?	2	-0,5	6
6	167	135	74	0,04	4	-0,33	132,74	0,97	0,09	16,88	1,14	0,03	440,95	0,98	0,08	77,04	1,18	0,97	33,24	0,98	-0,04	54,02	0,89	-0,07	0,27	1,27	-0,36	0,22	1,37	-0,37	0,8	1,02	-0,32	0,17	0,97	-0,19	56,98	1,17	-0,03	14,82	0,98	0,11	14,953	0,11	?	?	1	-0,5	?
6	168	119	85	0,15	5	0,25	140,04	1,03	0,05	13,91	0,94	-0,18	428,25	0,95	-0,03	65,72	1,01	-0,15	34,49	1,02	0,04	56,04	0,92	0,04	0,16	0,75	-0,41	0,08	0,5	-0,64	0,64	0,82	-0,2	0,13	0,74	-0,24	64,19	1,32	0,13	17,27	1,14	0,17	15,373	0,03	?	?	1	0	?
6	170	?	?	?	?	?	?	?	?	?	?	?	?	?	?	?	?	?	?	?	?	?	?	?	?	?	?	?	?	?	?	?	?	?	?	?	?	?	?	?	?	?	?	?	?	?	?	?	?
6	173	139	87	?	5	?	135,39	0,99	?	15	1,01	?	495,8	1,1	?	82,03	1,25	?	33,31	0,98	?	63,83	1,05	?	0,3	1,41	?	0,26	1,62	?	0,8	1,02	?	0,16	0,92	?	63,37	1,3	?	16,19	1,07	?	15,249	?	?	?	1	?	?
6	174	112	70	-0,2	4	-0,2	142,67	1,05	0,05	12,42	0,84	-0,17	435,54	0,96	-0,12	53,29	0,82	-0,35	33,38	0,99	0	56,39	0,93	-0,12	0,23	1,08	-0,23	0,2	1,25	-0,23	0,71	0,91	-0,11	0,14	0,8	-0,12	58,3	1,2	-0,08	14,05	0,93	-0,13	14,724	-0,03	?	?	5	4	?
6	175	86	80	0,14	4	0	139,19	1,02	-0,02	13,56	0,92	0,09	495,36	1,1	0,14	76,44	1,17	0,43	33,68	0,99	0,01	67,79	1,12	0,2	0,2	0,94	-0,13	0,15	0,93	-0,25	0,72	0,92	0,01	0,15	0,86	0,07	49,91	1,03	-0,14	15,19	1	0,08	17,836	0,21	?	?	1	-0,8	?
6	176	182	73	-0,09	8	1	135,6	0,99	-0,03	17,25	1,17	0,27	461,76	1,02	-0,07	62,1	0,95	-0,19	34,63	1,02	0,03	58,14	0,96	-0,14	0,2	0,94	0	0,16	1	0,07	0,81	1,03	0,13	0,19	1,09	0,27	51,86	1,07	0,04	11,15	0,74	-0,27	15,054	-0,16	10	?	-1	-2	11
6	177	143	79	0,08	5	-0,38	140,98	1,03	0,04	13,58	0,92	-0,21	485,46	1,07	0,05	73,57	1,13	0,18	34,54	1,02	0	67,16	1,11	0,16	0,18	0,85	-0,1	0,11	0,69	-0,31	0,65	0,83	-0,2	0,14	0,8	-0,26	54,09	1,11	0,04	13,5	0,89	0,21	15,759	0,05	?	?	2	-3	?
6	180	83	73	-0,08	9	0,8	136,61	1	-0,03	18,39	1,24	0,35	447,92	0,99	-0,08	66,45	1,02	-0,1	34,32	1,01	-0,01	63,02	1,04	-0,06	0,2	0,94	0,11	0,14	0,87	0,27	0,55	0,7	-0,15	0,19	1,09	0,36	50,15	1,03	-0,07	10,44	0,69	-0,23	1,617	0,03	?	?	7	2,5	?
6	181	159	72	-0,01	6	-0,33	137,99	1,01	0,01	15,23	1,03	-0,17	438,62	0,97	-0,02	54,34	0,83	-0,18	33,94	1	-0,01	59,27	0,98	-0,06	0,21	0,99	0,05	0,16	1	0,14	0,77	0,98	0,4	0,25	1,43	0,32	47,82	0,98	-0,05	13,19	0,87	0,26	16,126	0	?	?	4	-0,43	?
6	182	158	80	0,11	4	-0,33	137,33	1,01	0	14,56	0,98	-0,04	473,79	1,05	0,08	76,18	1,17	0,4	33,37	0,99	-0,02	53,1	0,88	-0,1	0,23	1,08	0,1	0,19	1,18	0,19	0,77	0,98	0	0,18	1,03	-0,28	49,12	1,01	0,03	14,19	0,94	0,08	1,771	0,1	3	?	1	-0,75	2
6	184	198	77	-0,04	4	0	142,89	1,05	0,04	11,99	0,81	-0,18	477,17	1,06	0,01	69,75	1,07	-0,08	33,32	0,98	0	50,41	0,83	-0,05	0,18	0,85	-0,22	0,11	0,69	-0,42	0,63	0,8	-0,18	0,12	0,69	-0,33	41,03	0,84	-0,16	9,73	0,64	-0,31	17,846	0,01	?	?	0	?	?
6	208	121	?	?	?	?	?	?	?	?	?	?	?	?	?	?	?	?	33,75	1	?	59,23	0,98	?	?	?	?	?	?	?	?	?	?	?	?	?	?	?	?	?	?	?	18,495	?	?	?	?	?	?
6	209	121	73	?	4	?	140,98	1,03	?	12,43	0,84	?	483,39	1,07	?	71,59	1,1	?	33,69	1	0	58,7	0,97	-0,01	0,15	0,71	?	0,06	0,37	?	0,64	0,82	?	0,15	0,86	?	52,25	1,07	?	12,91	0,85	?	14,288	-0,23	?	?	-2	?	?
6	210	?	92	0,26	43	9,75	?	?	?	?	?	?	?	?	?	?	?	?	?	?	?	?	?	?	?	?	?	?	?	?	?	?	?	?	?	?	?	?	?	?	?	?	21,705	0,52	?	?	?	?	?
7	152	?	77	?	3	?	152	1,02	?	10,12	0,95	?	509,57	1,16	?	67,35	2,98	?	?	?	?	?	?	?	0,25	0,62	?	0	0	?	0,75	0,52	?	0,16	0,98	?	39,37	0,75	?	8,1	0,84	?	1,299	?	?	?	?	?	?
8	156	8	70	?	13	?	103,91	1	?	25,57	1	?	406,25	1	?	41,88	1	?	33,58	1	?	74,35	1	?	0,18	1	?	0,09	1	?	0,58	1	?	0,19	1	?	58,86	1	?	12,68	1	?	12,514	?	?	?	?	?	?
9	156	6	74	?	0	?	?	?	?	?	?	?	524	1,3	?	?	?	?	?	?	?	?	?	?	?	?	?	?	?	?	?	?	?	?	?	?	42,27	0,96	?	16,33	1,34	?	16,438	?	?	?	?	?	?
9	158	125	54	-0,22	16	1	125	1,1	-0,02	18,84	0,8	-0,25	426,2	1,05	0,06	111,75	1,85	0,75	33,81	1,01	0,01	53,82	0,89	0,35	0,39	1,74	1,6	0,28	2,24	3,67	1,23	1,48	-0,04	0,09	0,21	-0,87	34,48	0,78	-0,23	12,58	1,03	0,05	15,971	-0,05	-17	-3,43	-4	1	-12
9	159	133	48	-0,11	13	-0,19	?	?	?	?	?	?	448,25	1,11	0,05	78,88	1,31	-0,29	33,83	1,01	0	45,21	0,75	-0,16	0,41	1,83	0,05	0,16	1,28	-0,43	0,77	0,93	-0,37	0,37	0,87	3,11	39,92	0,9	0,16	17,9	1,47	0,42	15,104	-0,05	0	?	0	?	0
9	160	115	62	0,29	8	-0,38	123,73	1,09	?	23,64	1	?	421,88	1,04	-0,06	72,88	1,21	-0,08	33,6	1,01	-0,01	40,41	0,67	-0,11	0,13	0,58	-0,68	0,03	0,24	-0,81	1,17	1,41	0,52	0,43	1,01	0,16	43,05	0,97	0,08	9,28	0,76	-0,48	16,031	0,06	5	?	1	?	4
9	161	120	61	-0,02	8	0	120,06	1,05	-0,03	24,03	1,02	0,02	408,05	1,01	-0,03	64,47	1,07	-0,12	33,38	1	-0,01	47,47	0,78	0,17	0,17	0,76	0,31	0,09	0,72	2	1,08	1,3	-0,08	0,64	1,51	0,49	48,73	1,1	0,13	10,34	0,85	0,11	14,648	-0,09	7	0,4	1	0	6
9	163	133	56	-0,11	9	0,12	108,13	0,95	-0,14	26,17	1,11	0,12	436,7	1,08	0,04	57,06	0,95	-0,26	33,83	1,01	0,02	78,87	1,3	0,21	0,17	0,76	0,13	0,09	0,72	0,29	0,6	0,72	-0,02	0,21	0,5	-0,09	34,18	0,77	-0,25	16,44	1,35	0,59	20,062	0,28	?	?	?	?	10
9	164	119	68	0,21	12	0,33	108,24	0,95	0	27,5	1,16	0,05	404,57	1	-0,07	59,29	0,98	0,04	33,61	1,01	-0,01	51,46	0,85	-0,35	0,16	0,71	-0,06	0,09	0,72	0	1,25	1,51	1,08	0,4	0,94	0,9	49,49	1,12	0,45	12,04	0,99	-0,27	15,846	-0,21	10	?	0	?	10
9	165	126	61	-0,1	10	-0,17	107,77	0,95	0	27,07	1,14	-0,02	432,12	1,07	0,07	52,16	0,86	-0,12	33,79	1,01	0,01	54,3	0,9	0,06	0,19	0,85	0,19	0,17	1,36	0,89	1,03	1,24	-0,18	0,65	1,53	0,62	45,42	1,03	-0,08	10,86	0,89	-0,1	14,992	-0,05	3	-0,7	-2	?	5
9	166	135	66	0,08	14	0,4	121,94	1,07	0,13	24,66	1,04	-0,09	410,27	1,01	-0,05	67,41	1,12	0,29	34,32	1,03	0,02	51,85	0,86	-0,05	0,15	0,67	-0,21	0,08	0,64	-0,53	1,04	1,25	0,01	?	?	?	47,51	1,07	0,05	11,76	0,96	0,08	15,718	0,05	16	4,33	7	-4,5	10
9	167	114	57	-0,14	9	-0,36	116,8	1,03	-0,04	25,99	1,1	0,05	428,22	1,06	0,04	67,38	1,12	0	32,61	0,98	-0,05	36,73	0,61	-0,29	0,17	0,76	0,13	0,11	0,88	0,38	0,79	0,95	-0,24	0,56	1,32	?	46,4	1,05	-0,02	11,07	0,91	-0,06	14,191	-0,1	1	-0,94	2	-0,71	-1
9	168	117	64	0,12	11	0,22	124,23	1,09	0,06	24,51	1,04	-0,06	402,76	1	-0,06	68,86	1,14	0,02	34,05	1,02	0,04	60,56	1	0,65	0,15	0,67	-0,12	0,08	0,64	-0,27	0,58	0,7	-0,27	0,16	0,38	-0,71	49,11	1,11	0,06	10,79	0,88	-0,03	1,507	0,06	7	6	0	?	6
9	169	27	79	0,23	9	-0,18	138,67	1,22	0,12	17,89	0,76	-0,27	442,41	1,09	0,1	67,85	1,12	-0,01	33,55	1,01	-0,01	56,27	0,93	-0,07	0,13	0,58	-0,13	0,03	0,24	-0,62	0,42	0,51	-0,28	?	?	?	41,62	0,94	-0,15	9,79	0,8	-0,09	1,842	0,22	?	?	1	?	?
9	170	?	61	-0,23	9	0	103,63	0,91	-0,25	28,95	1,22	0,62	408,33	1,01	-0,08	55,4	0,92	-0,18	32,37	0,97	-0,04	55,79	0,92	-0,01	0,2	0,89	0,54	0,14	1,12	3,67	0,8	0,96	0,9	0,26	0,61	?	?	?	?	?	?	?	?	?	?	?	?	?	?
9	171	?	82	0,34	13	0,44	120,25	1,06	0,16	23	0,97	-0,21	471,14	1,16	0,15	84,97	1,41	0,53	33,35	1	0,03	49,68	0,82	-0,11	0,32	1,43	0,6	?	?	?	?	?	?	?	?	?	?	?	?	?	?	?	16,458	?	?	?	?	?	?
9	175	120	60	?	8	?	133,07	1,17	?	18,4	0,78	?	446,09	1,1	?	79,68	1,32	?	34,11	1,02	0,1	50,1	0,83	-0,25	0,22	0,98	?	0,11	0,88	?	0,61	0,74	?	0,21	0,5	?	41,26	0,93	?	10,11	0,83	?	15,979	-0,12	6	?	3	?	3
9	176	124	59	-0,02	10	0,25	126,57	1,11	-0,05	23,57	1	0,28	407,35	1,01	-0,09	66,43	1,1	-0,17	34,12	1,02	0	48,66	0,8	-0,03	0,18	0,8	-0,18	0,1	0,8	-0,09	0,92	1,11	0,51	0,61	1,44	1,9	40,12	0,91	-0,03	10,3	0,84	0,02	16,399	0,03	9	0,5	4	0,33	6
9	177	117	77	0,31	15	0,5	111,01	0,97	-0,12	29,26	1,24	0,24	400,38	0,99	-0,02	67,96	1,13	0,02	32,45	0,97	-0,05	91,38	1,51	0,88	0,2	0,89	0,11	0,14	1,12	0,4	0,55	0,66	-0,4	0,13	0,31	-0,79	50,99	1,15	0,27	14,06	1,15	0,37	16,396	0	7	-0,22	6	0,5	2
9	178	101	?	?	?	?	?	?	?	?	?	?	?	?	?	?	?	?	33,21	1	0,02	76,21	1,26	-0,17	?	?	?	?	?	?	?	?	?	?	?	?	?	?	?	?	?	?	1,936	0,18	?	?	?	?	?
9	179	111	68	?	13	?	125,9	1,11	?	27,1	1,15	?	396,24	0,98	?	67,11	1,11	?	33,25	1	0	47,7	0,79	-0,37	0,19	0,85	?	0,11	0,88	?	0,74	0,89	?	0,56	1,32	?	44,86	1,01	?	11,66	0,95	?	17,527	-0,09	?	?	4	?	?
9	180	117	55	-0,19	8	-0,38	121,56	1,07	-0,03	24,57	1,04	-0,09	422,61	1,04	0,07	62,95	1,04	-0,06	33,82	1,01	0,02	56,29	0,93	0,18	0,18	0,8	-0,05	0,11	0,88	0	0,77	0,93	0,04	0,34	0,8	-0,39	41,13	0,93	-0,08	10	0,82	-0,14	15,499	-0,12	?	?	2	-0,5	?
9	181	118	73	0,33	14	0,75	110,53	0,97	-0,09	27,65	1,17	0,13	401,94	0,99	-0,05	60,31	1	-0,04	32,25	0,97	-0,05	66,85	1,11	0,19	0,15	0,67	-0,17	0,06	0,48	-0,45	1,11	1,34	0,44	0,99	2,33	1,91	48,06	1,09	0,17	11,87	0,97	0,19	17,006	0,1	?	?	5	1,5	?
9	182	127	62	-0,15	9	-0,36	110,76	0,97	0	27,33	1,16	-0,01	408,95	1,01	0,02	63,36	1,05	0,05	33,32	1	0,03	47,3	0,78	-0,29	0,17	0,76	0,13	0,08	0,64	0,33	0,58	0,7	-0,48	0,27	0,64	-0,73	42,96	0,97	-0,11	9,52	0,78	-0,2	15,657	-0,08	?	?	5	0	?
9	183	119	66	0,06	11	0,22	112,84	0,99	0,02	26,73	1,13	-0,02	385,72	0,95	-0,06	54,52	0,9	-0,14	?	?	?	?	?	?	0,18	0,8	0,06	0,11	0,88	0,38	0,95	1,14	0,64	0,74	1,75	1,74	54,24	1,23	0,26	14,33	1,17	0,51	14,453	-0,08	?	?	?	?	?
9	184	116	61	-0,08	9	-0,18	116,19	1,02	0,03	27,34	1,16	0,02	424,86	1,05	0,1	65,31	1,08	0,2	32,48	0,97	?	48,85	0,81	?	0,17	0,76	-0,06	0,11	0,88	0	0,6	0,72	-0,37	0,2	0,47	-0,73	38,96	0,88	-0,28	9,41	0,77	-0,34	16,904	0,17	?	?	5	?	?
9	185	114	52	-0,15	5	-0,44	116,67	1,02	0	27,06	1,14	-0,01	418,8	1,04	-0,01	58,34	0,97	-0,11	32,64	0,98	0	56,46	0,93	0,16	0,19	0,85	0,12	0,11	0,88	0	0,52	0,63	-0,13	0,07	0,17	-0,65	44,02	1	0,13	12,42	1,02	0,32	15,791	-0,07	?	?	1	-0,8	?
9	187	117	66	0,02	8	-0,38	109,61	0,96	0,05	28,8	1,22	0,01	386,52	0,96	-0,09	64,37	1,07	0,17	33,16	0,99	0,01	54,3	0,9	0,01	0,25	1,11	0,09	0,16	1,28	0	0,59	0,71	-0,2	0,17	0,4	-0,55	48,03	1,09	0,11	11,33	0,93	-0,42	15,604	-0,18	?	?	-1	?	?
9	188	118	63	-0,05	9	0,12	111,78	0,98	0,02	27,54	1,16	-0,04	405,54	1	0,05	65,01	1,08	0,01	32,84	0,98	-0,01	40,22	0,67	-0,26	0,18	0,8	-0,28	0,12	0,96	-0,25	0,99	1,19	0,68	0,57	1,34	2,35	43,85	0,99	-0,09	10,3	0,84	-0,09	16,299	0,04	1	?	1	-2	0
9	189	120	61	-0,03	9	0	102,7	0,9	-0,08	28,11	1,19	0,02	389,15	0,96	-0,04	56,29	0,93	-0,13	33,53	1	0,02	51,8	0,86	0,29	0,17	0,76	-0,06	0,1	0,8	-0,17	0,61	0,74	-0,38	0,26	0,61	-0,54	48,28	1,09	0,1	11,14	0,91	0,08	14,467	-0,11	7	6	5	4	2
9	190	116	88	0,44	15	0,67	137,71	1,21	0,34	17,87	0,76	-0,36	380,4	0,94	-0,02	62,22	1,03	0,11	33,78	1,01	0,01	71,68	1,19	0,38	0,19	0,85	0,12	0,09	0,72	-0,1	0,55	0,66	-0,1	0,15	0,35	-0,42	71,02	1,61	0,47	17,89	1,46	0,61	14,029	-0,03	7	0	-4	-1,8	11
9	191	122	63	-0,28	6	-0,6	110,13	0,97	-0,2	26,46	1,12	0,48	391,12	0,97	0,03	56,7	0,94	-0,09	33,9	1,02	0	57,93	0,96	-0,19	0,19	0,85	0	0,12	0,96	0,33	0,51	0,61	-0,07	0,11	0,26	-0,27	47,76	1,08	-0,33	10,22	0,84	-0,43	14,726	0,05	0	?	1	-1,25	-1
9	192	118	64	0,02	9	0,5	109,63	0,96	0	28,64	1,21	0,08	394,27	0,97	0,01	62,37	1,03	0,1	32,19	0,96	-0,05	45,41	0,75	-0,22	0,16	0,71	-0,16	0,07	0,56	-0,42	0,61	0,74	0,2	0,19	0,45	0,73	44,91	1,02	-0,06	11,08	0,91	0,08	16,312	0,11	1	?	-2	-3	3
9	193	121	67	0,05	12	0,33	134,51	1,18	0,23	20,89	0,88	-0,27	389,59	0,96	-0,01	67,51	1,12	0,08	32,94	0,99	0,02	52,24	0,86	0,15	0,22	0,98	0,38	0,15	1,2	1,14	0,67	0,81	0,1	0,22	0,52	0,16	45,73	1,03	0,02	11,09	0,91	0	16,182	-0,01	8	7	2	-2	6
9	194	111	66	-0,01	13	0,08	112,88	0,99	-0,16	28,32	1,2	0,36	390,36	0,96	0	59,12	0,98	-0,12	33,9	1,02	0,03	54,97	0,91	0,05	0,23	1,03	0,05	0,17	1,36	0,13	0,65	0,78	-0,03	0,23	0,54	0,05	43,76	0,99	-0,04	10,71	0,88	-0,03	1,673	0,03	4	-0,5	3	0,5	1
9	195	119	59	-0,11	10	-0,23	115,86	1,02	0,03	29,05	1,23	0,03	394,26	0,97	0,01	63,54	1,05	0,07	33,65	1,01	-0,01	54,12	0,89	-0,02	0,22	0,98	-0,04	0,13	1,04	-0,24	1,05	1,27	0,62	0,92	2,17	3	48,78	1,1	0,11	11,13	0,91	0,04	14,404	-0,14	6	0,5	2	-0,33	4
9	196	120	61	0,03	8	-0,2	111,45	0,98	-0,04	28,39	1,2	-0,02	393,11	0,97	0	58,6	0,97	-0,08	33,38	1	-0,01	53,47	0,88	-0,01	0,24	1,07	0,09	0,16	1,28	0,23	0,88	1,06	-0,16	0,64	1,51	-0,3	48,52	1,1	-0,01	10,77	0,88	-0,03	14,565	0,01	4	-0,33	-2	-2	6
9	197	123	70	0,15	12	0,5	110,71	0,97	-0,01	26,21	1,11	-0,08	388,79	0,96	-0,01	54,94	0,91	-0,06	32,95	0,99	-0,01	57,53	0,95	0,08	0,16	0,71	-0,33	0,05	0,4	-0,69	?	?	?	?	?	?	53,2	1,2	0,1	13,69	1,12	0,27	15,097	0,04	5	0,25	1	-1,5	4
9	198	124	58	-0,17	9	-0,25	110,16	0,97	0	27,36	1,16	0,04	410,03	1,01	0,05	60,49	1	0,1	33,3	1	0,01	46,45	0,77	-0,19	0,18	0,8	0,12	0,08	0,64	0,6	0,47	0,57	?	0,06	0,14	?	48,75	1,1	-0,08	10,19	0,83	-0,26	1,391	-0,08	5	0	0	?	5
9	200	123	64	0,1	9	0	105,77	0,93	-0,04	27,7	1,17	0,01	403,4	1	-0,02	57,22	0,95	-0,05	33,59	1,01	0,01	56,76	0,94	0,22	0,22	0,98	0,22	0,17	1,36	1,12	0,8	0,96	0,7	0,71	1,67	10,83	50,52	1,14	0,04	11,84	0,97	0,16	1,482	0,07	5	0	1	?	4
9	201	121	60	-0,06	9	0	104,49	0,92	-0,01	27,23	1,15	-0,02	391,98	0,97	-0,03	49,19	0,81	-0,14	33,07	0,99	-0,02	51,5	0,85	-0,09	0,15	0,67	-0,32	0,04	0,32	-0,76	0,55	0,66	-0,31	?	?	?	45,42	1,03	-0,1	10,19	0,83	-0,14	14,928	0,01	8	0,6	4	3	4
9	202	123	?	?	?	?	?	?	?	?	?	?	?	?	?	?	?	?	33,04	0,99	0	58,63	0,97	0,14	?	?	?	?	?	?	?	?	?	?	?	?	?	?	?	?	?	?	14,386	-0,04	?	?	?	?	?
9	203	119	81	?	16	?	111,02	0,97	?	29,77	1,26	?	375,95	0,93	?	61,13	1,01	?	33,77	1,01	0,02	94,99	1,57	0,62	0,21	0,94	?	0,12	0,96	?	0,54	0,65	?	0,13	0,31	?	60,66	1,37	?	14,14	1,16	?	15,108	0,05	9	?	1	?	9
9	204	128	65	-0,2	8	-0,5	107,9	0,95	-0,03	30,42	1,29	0,02	385,19	0,95	0,02	62,83	1,04	0,03	32,96	0,99	-0,02	67,88	1,12	-0,29	0,22	0,98	0,05	0,15	1,2	0,25	0,65	0,78	0,2	0,27	0,64	1,08	51,23	1,16	-0,16	12,25	1	-0,13	1,427	-0,06	5	-0,44	3	2	2
9	205	116	70	0,08	10	0,25	120,17	1,05	0,11	24,51	1,04	-0,19	398,68	0,99	0,04	69,48	1,15	0,11	32,6	0,98	-0,01	65,77	1,09	-0,03	0,15	0,67	-0,32	0,08	0,64	-0,47	0,59	0,71	-0,09	0,15	0,35	-0,44	52,43	1,19	0,02	12,11	0,99	-0,01	15,125	0,06	5	0	1	-0,67	4
9	206	125	67	-0,04	11	0,1	117,98	1,04	-0,02	26,97	1,14	0,1	416,69	1,03	0,05	57,12	0,95	-0,18	32,52	0,97	0	58,18	0,96	-0,12	0,13	0,58	-0,13	0,05	0,4	-0,38	2,23	2,69	2,78	?	?	?	47	1,06	-0,1	9,96	0,82	-0,18	16,202	0,07	11	1,2	9	8	3
9	207	119	78	0,16	13	0,18	126,11	1,11	0,07	26,22	1,11	-0,03	392,43	0,97	-0,06	70,08	1,16	0,23	33,09	0,99	0,02	63,97	1,06	0,1	0,15	0,67	0,15	0,06	0,48	0,2	0,54	0,65	-0,76	?	?	?	49,99	1,13	0,06	10,21	0,84	0,03	17,659	0,09	18	0,64	7	-0,22	11
9	208	119	62	-0,21	7	-0,46	122,24	1,07	-0,03	23,9	1,01	-0,09	400,39	0,99	0,02	66,96	1,11	-0,04	33,62	1,01	0,02	66,6	1,1	0,04	0,17	0,76	0,13	0,09	0,72	0,5	0,62	0,75	0,15	0,18	0,42	?	53,76	1,22	0,08	11,88	0,97	0,16	14,497	-0,18	1	-0,94	-2	-1,29	3
9	232	?	60	?	10	?	102,21	0,9	?	21,15	0,89	?	400,78	0,99	?	55,64	0,92	?	34,65	1,04	?	60,23	1	?	0,24	1,07	?	0,12	0,96	?	0,71	0,86	?	0,45	1,06	?	?	?	?	?	?	?	?	?	?	?	?	?	?
9	233	?	64	0,07	11	0,1	94,24	0,83	-0,08	13,72	0,58	-0,35	389,25	0,96	-0,03	32,25	0,53	-0,42	34,45	1,03	-0,01	72,51	1,2	0,2	0,26	1,16	0,08	0,15	1,2	0,25	0,72	0,87	0,01	0,37	0,87	-0,18	?	?	?	?	?	?	?	?	?	?	?	?	?
9	234	?	68	0,06	10	-0,09	96,61	0,85	0,03	13,79	0,58	0,01	371,3	0,92	-0,05	27,66	0,46	-0,14	35,16	1,05	0,02	65,95	1,09	-0,09	0,29	1,29	0,12	0,15	1,2	0	0,51	0,61	-0,29	0,12	0,28	-0,68	?	?	?	?	?	?	?	?	?	?	?	?	?
9	235	?	66	-0,03	13	0,3	91,32	0,8	-0,05	11,57	0,49	-0,16	390,2	0,96	0,05	24,66	0,41	-0,11	33,19	0,99	-0,06	67,56	1,12	0,02	0,25	1,11	-0,14	0,15	1,2	0	0,8	0,96	0,57	0,55	1,3	3,58	?	?	?	?	?	?	?	?	?	?	?	?	?
9	236	?	70	0,06	11	-0,15	91,43	0,8	0	11,91	0,5	0,03	381,09	0,94	-0,02	24,17	0,4	-0,02	33,34	1	0	71,73	1,19	0,06	0,24	1,07	-0,04	0,13	1,04	-0,13	0,74	0,89	-0,08	0,36	0,85	-0,35	?	?	?	?	?	?	?	?	?	?	?	?	?
9	237	?	60	-0,14	9	-0,18	91,29	0,8	0	12,02	0,51	0,01	403,74	1	0,06	23,86	0,4	-0,01	33,95	1,02	0,02	62,53	1,03	-0,13	0,16	0,71	-0,33	0,07	0,56	-0,46	0,9	1,08	0,22	0,49	1,16	0,36	?	?	?	?	?	?	?	?	?	?	?	?	?
9	238	?	80	0,33	18	1	103,19	0,91	0,13	19,79	0,84	0,65	377,1	0,93	-0,07	41,71	0,69	0,75	32,03	0,96	-0,06	85,21	1,41	0,36	0,38	1,69	1,38	0,2	1,6	1,86	0,79	0,95	-0,12	0,45	1,06	-0,08	?	?	?	?	?	?	?	?	?	?	?	?	?
9	239	?	56	-0,3	10	-0,44	103,6	0,91	0	19,25	0,81	-0,03	406,62	1,01	0,08	64,39	1,07	0,54	35,01	1,05	0,09	68,72	1,14	-0,19	0,26	1,16	-0,32	0,19	1,52	-0,05	0,78	0,94	-0,01	0,47	1,11	0,04	?	?	?	?	?	?	?	?	?	?	?	?	?
9	240	?	61	0,09	9	-0,1	91,77	0,81	-0,11	13,6	0,58	-0,29	402,09	0,99	-0,01	21,99	0,36	-0,66	32,85	0,98	-0,06	78,7	1,3	0,15	0,2	0,89	-0,23	0,09	0,72	-0,53	0,96	1,16	0,23	0,45	1,06	-0,04	?	?	?	?	?	?	?	?	?	?	?	?	?
9	241	?	65	0,07	12	0,33	115,92	1,02	0,26	18,88	0,8	0,39	432,61	1,07	0,08	70,26	1,16	2,2	33,6	1,01	0,02	69,49	1,15	-0,12	0,22	0,98	0,1	0,15	1,2	0,67	1,04	1,25	0,08	0,45	1,06	0	?	?	?	?	?	?	?	?	?	?	?	?	?
9	242	?	60	-0,08	9	-0,25	106,87	0,94	-0,08	19,03	0,8	0,01	430,06	1,06	-0,01	60,72	1,01	-0,14	33,82	1,01	0,01	62,33	1,03	-0,1	0,2	0,89	-0,09	0,13	1,04	-0,13	1,01	1,22	-0,03	0,59	1,39	0,31	?	?	?	?	?	?	?	?	?	?	?	?	?
9	243	?	70	0,17	7	-0,22	86,15	0,76	-0,19	10,57	0,45	-0,44	383,87	0,95	-0,11	18,28	0,3	-0,7	34,75	1,04	0,03	54,11	0,89	-0,13	0,23	1,03	0,15	0,09	0,72	-0,31	0,9	1,08	-0,11	0,57	1,34	-0,03	?	?	?	?	?	?	?	?	?	?	?	?	?
9	244	?	69	-0,01	10	0,43	87,39	0,77	0,01	12,98	0,55	0,23	387,03	0,96	0,01	27,45	0,45	0,5	33,86	1,01	-0,03	59,05	0,98	0,09	0,26	1,16	0,13	0,1	0,8	0,11	0,9	1,08	0	0,57	1,34	0	?	?	?	?	?	?	?	?	?	?	?	?	?
9	245	?	84	0,22	17	0,7	97,63	0,86	0,12	17,41	0,74	0,34	364,53	0,9	-0,06	36,64	0,61	0,33	31,63	0,95	-0,07	86,2	1,43	0,46	0,4	1,78	0,54	0,19	1,52	0,9	0,79	0,95	-0,12	0,44	1,04	-0,23	?	?	?	?	?	?	?	?	?	?	?	?	?
9	246	?	81	-0,04	14	-0,18	125,65	1,1	0,29	21,9	0,93	0,26	437,1	1,08	0,2	77,86	1,29	1,12	32,42	0,97	0,02	57,37	0,95	-0,33	0,28	1,25	-0,3	0,17	1,36	-0,11	0,91	1,1	0,15	0,48	1,13	0,09	?	?	?	?	?	?	?	?	?	?	?	?	?
9	247	?	60	-0,26	7	-0,5	109,39	0,96	-0,13	23,65	1	0,08	437,64	1,08	0	66,94	1,11	-0,14	34,07	1,02	0,05	65,29	1,08	0,14	0,27	1,2	-0,04	0,19	1,52	0,12	0,91	1,1	0	0,56	1,32	0,17	?	?	?	?	?	?	?	?	?	?	?	?	?
9	248	?	73	0,22	30	3,29	?	?	?	?	?	?	484	1,2	0,11	?	?	?	34,4	1,03	0,01	59,65	0,99	-0,09	0,14	0,62	-0,48	?	?	?	1	1,21	0,1	0,36	0,85	-0,36	?	?	?	?	?	?	?	?	?	?	?	?	?
9	249	?	78	0,07	13	-0,57	97,94	0,86	?	15,95	0,67	?	369,49	0,91	-0,24	36,85	0,61	?	33,37	1	-0,03	66,62	1,1	0,12	0,25	1,11	0,79	0,13	1,04	?	0,8	0,96	-0,2	0,45	1,06	0,25	?	?	?	?	?	?	?	?	?	?	?	?	?
9	250	?	68	-0,13	9	-0,31	120,48	1,06	0,23	22,69	0,96	0,42	440,31	1,09	0,19	74,72	1,24	1,03	34,89	1,05	0,05	58,51	0,97	-0,12	0,31	1,38	0,24	0,21	1,68	0,62	0,72	0,87	-0,1	0,36	0,85	-0,2	?	?	?	?	?	?	?	?	?	?	?	?	?
9	251	?	61	-0,1	12	0,33	94,88	0,83	-0,21	13,32	0,56	-0,41	402,91	1	-0,08	34,71	0,58	-0,54	34,14	1,02	-0,02	70,34	1,16	0,2	0,23	1,03	-0,26	0,16	1,28	-0,24	0,67	0,81	-0,07	0,23	0,54	-0,36	?	?	?	?	?	?	?	?	?	?	?	?	?
9	252	?	87	0,43	17	0,42	108,27	0,95	0,14	22,48	0,95	0,69	377,03	0,93	-0,06	52,56	0,87	0,51	31,44	0,94	-0,08	58,85	0,97	-0,16	0,34	1,52	0,48	0,17	1,36	0,06	0,8	0,96	0,19	0,44	1,04	0,91	?	?	?	?	?	?	?	?	?	?	?	?	?
9	253	?	69	-0,21	10	-0,41	97,24	0,85	-0,1	18,98	0,8	-0,16	389,39	0,96	0,03	47,09	0,78	-0,1	34,34	1,03	0,09	49,91	0,83	-0,15	0,23	1,03	-0,32	0,14	1,12	-0,18	0,95	1,14	0,19	0,53	1,25	0,2	?	?	?	?	?	?	?	?	?	?	?	?	?
9	254	?	61	-0,12	10	0	100,34	0,88	0,03	19,53	0,83	0,03	400,96	0,99	0,03	46,51	0,77	-0,01	34,74	1,04	0,01	57,93	0,96	0,16	0,17	0,76	-0,26	0,11	0,88	-0,21	1,13	1,36	0,19	0,6	1,41	0,13	?	?	?	?	?	?	?	?	?	?	?	?	?
9	255	?	81	0,33	13	0,3	89,39	0,78	-0,11	12,38	0,52	-0,37	366,83	0,91	-0,09	26,03	0,43	-0,44	34,21	1,02	-0,02	52,59	0,87	-0,09	0,26	1,16	0,53	0,12	0,96	0,09	0,73	0,88	-0,35	0,4	0,94	-0,33	?	?	?	?	?	?	?	?	?	?	?	?	?
9	256	?	90	0,11	16	0,23	119,79	1,05	0,34	25,12	1,06	1,03	433,64	1,07	0,18	70,84	1,17	1,72	33,38	1	-0,02	68,18	1,13	0,3	0,32	1,43	0,23	0,19	1,52	0,58	1,11	1,34	0,52	0,68	1,6	0,7	?	?	?	?	?	?	?	?	?	?	?	?	?
9	257	?	63	-0,3	9	-0,44	116,24	1,02	-0,03	23,3	0,99	-0,07	432,6	1,07	0	69,78	1,16	-0,01	34,58	1,04	0,04	66,46	1,1	-0,03	0,25	1,11	-0,22	0,17	1,36	-0,11	1,02	1,23	-0,08	0,52	1,23	-0,24	?	?	?	?	?	?	?	?	?	?	?	?	?
9	258	?	71	0,13	11	0,22	94,78	0,83	-0,18	12,69	0,54	-0,46	379,94	0,94	-0,12	21,68	0,36	-0,69	33,52	1	-0,03	67,5	1,12	0,02	0,2	0,89	-0,2	0,09	0,72	-0,47	0,66	0,8	-0,35	0,34	0,8	-0,35	?	?	?	?	?	?	?	?	?	?	?	?	?
9	259	?	100	0,41	20	0,82	96,24	0,84	0,02	17,75	0,75	0,4	326,77	0,81	-0,14	21,74	0,36	0	32,23	0,97	-0,04	65,56	1,08	-0,03	0,43	1,92	1,15	0,19	1,52	1,11	0,66	0,8	0	0,32	0,75	-0,06	?	?	?	?	?	?	?	?	?	?	?	?	?
9	260	?	86	-0,14	18	-0,1	109,33	0,96	0,14	22,6	0,96	0,27	403,93	1	0,24	74,96	1,24	2,45	32,94	0,99	0,02	66,73	1,1	0,02	0,33	1,47	-0,23	0,21	1,68	0,11	0,9	1,08	0,36	0,47	1,11	0,47	?	?	?	?	?	?	?	?	?	?	?	?	?
9	261	?	73	-0,15	9	-0,5	118,85	1,04	0,09	22,12	0,94	-0,02	426,81	1,06	0,06	77,78	1,29	0,04	34,86	1,04	0,06	56,88	0,94	-0,15	0,2	0,89	-0,39	0,12	0,96	-0,43	0,91	1,1	0,01	0,48	1,13	0,02	?	?	?	?	?	?	?	?	?	?	?	?	?
9	262	?	77	0,05	14	0,56	92,68	0,81	-0,22	14,35	0,61	-0,35	367,02	0,91	-0,14	26,7	0,44	-0,66	32,86	0,98	-0,06	59,07	0,98	0,04	0,29	1,29	0,45	0,15	1,2	0,25	0,71	0,86	-0,22	0,35	0,83	-0,27	?	?	?	?	?	?	?	?	?	?	?	?	?
9	263	?	78	0,01	16	0,14	124,81	1,1	0,35	22,01	0,93	0,53	422,7	1,04	0,15	68,39	1,13	1,56	33,86	1,01	0,03	61,33	1,01	0,04	0,28	1,25	-0,03	0,18	1,44	0,2	0,89	1,07	0,25	0,46	1,08	0,31	?	?	?	?	?	?	?	?	?	?	?	?	?
9	264	?	71	-0,09	14	-0,12	106,47	0,93	-0,15	24,31	1,03	0,1	397,78	0,98	-0,06	57,3	0,95	-0,16	34,07	1,02	0,01	55,23	0,91	-0,1	0,25	1,11	-0,11	0,15	1,2	-0,17	0,9	1,08	0,01	0,6	1,41	0,3	?	?	?	?	?	?	?	?	?	?	?	?	?
9	265	?	74	0,04	13	-0,07	107,65	0,94	0,01	23,67	1	-0,03	382,42	0,95	-0,04	58,83	0,97	0,03	33,32	1	-0,02	56,91	0,94	0,03	0,33	1,47	0,32	0,17	1,36	0,13	1,03	1,24	0,14	0,64	1,51	0,07	?	?	?	?	?	?	?	?	?	?	?	?	?
9	266	?	91	0,23	16	0,23	117,37	1,03	0,09	23,7	1	0	395,11	0,98	0,03	65,78	1,09	0,12	32,58	0,98	-0,02	79,09	1,31	0,39	0,36	1,61	0,09	0,2	1,6	0,18	0,74	0,89	-0,28	0,33	0,78	-0,48	?	?	?	?	?	?	?	?	?	?	?	?	?
9	267	?	83	-0,09	12	-0,25	125,68	1,1	0,07	22,74	0,96	-0,04	394,41	0,97	0	61,83	1,02	-0,06	35,65	1,07	0,09	56,8	0,94	-0,28	0,26	1,16	-0,28	0,18	1,44	-0,1	0,98	1,18	0,32	0,47	1,11	0,42	?	?	?	?	?	?	?	?	?	?	?	?	?
9	268	?	84	0,01	13	0,08	96,62	0,85	-0,23	18,15	0,77	-0,2	354,14	0,88	-0,1	33,43	0,55	-0,46	34,19	1,02	-0,04	59,48	0,98	0,05	0,33	1,47	0,27	0,16	1,28	-0,11	0,86	1,04	-0,12	0,44	1,04	-0,06	?	?	?	?	?	?	?	?	?	?	?	?	?
9	270	?	94	0,12	18	0,38	97,52	0,86	0,01	16,61	0,7	-0,08	347,92	0,86	-0,02	24,08	0,4	-0,28	?	?	?	?	?	?	0,44	1,96	0,33	0,17	1,36	0,06	0,68	0,82	-0,21	0,34	0,8	-0,23	?	?	?	?	?	?	?	?	?	?	?	?	?
9	271	?	77	-0,18	10	-0,44	98,79	0,87	0,01	14,34	0,61	-0,14	376,13	0,93	0,08	24,96	0,41	0,04	?	?	?	?	?	?	0,2	0,89	-0,55	0,11	0,88	-0,35	0,81	0,98	0,19	0,37	0,87	0,09	?	?	?	?	?	?	?	?	?	?	?	?	?
9	272	?	66	-0,14	8	-0,2	103,89	0,91	0,05	20,45	0,86	0,43	408,53	1,01	0,09	32,37	0,54	0,3	?	?	?	?	?	?	0,15	0,67	-0,25	0,1	0,8	-0,09	0,88	1,06	0,09	0,43	1,01	0,16	?	?	?	?	?	?	?	?	?	?	?	?	?
9	273	?	89	0,35	15	0,88	111,51	0,98	0,07	22,44	0,95	0,1	377,4	0,93	-0,08	56,67	0,94	0,75	?	?	?	?	?	?	0,33	1,47	1,2	0,19	1,52	0,9	0,69	0,83	-0,22	0,33	0,78	-0,23	?	?	?	?	?	?	?	?	?	?	?	?	?
9	274	?	66	-0,26	8	-0,47	95,01	0,83	-0,15	13,47	0,57	-0,4	393,05	0,97	0,04	31,72	0,53	-0,44	?	?	?	?	?	?	0,19	0,85	-0,42	0,1	0,8	-0,47	0,9	1,08	0,3	0,62	1,46	0,88	?	?	?	?	?	?	?	?	?	?	?	?	?
9	275	?	69	0,05	14	0,75	127,73	1,12	0,34	18,92	0,8	0,4	438,43	1,08	0,12	73,27	1,21	1,31	?	?	?	?	?	?	0,24	1,07	0,26	0,15	1,2	0,5	0,92	1,11	0,02	0,37	0,87	-0,4	?	?	?	?	?	?	?	?	?	?	?	?	?
9	276	?	65	-0,06	12	-0,14	119,72	1,05	-0,06	22,88	0,97	0,21	425,23	1,05	-0,03	62,79	1,04	-0,14	?	?	?	?	?	?	0,25	1,11	0,04	0,15	1,2	0	0,94	1,13	0,02	0,47	1,11	0,27	?	?	?	?	?	?	?	?	?	?	?	?	?
9	277	?	67	0,03	13	0,08	100,73	0,88	-0,16	21,02	0,89	-0,08	386,69	0,96	-0,09	48,59	0,8	-0,23	?	?	?	?	?	?	0,25	1,11	0	0,14	1,12	-0,07	1,12	1,35	0,19	0,66	1,56	0,4	?	?	?	?	?	?	?	?	?	?	?	?	?
9	278	?	60	-0,1	6	-0,54	122,59	1,08	0,22	23,52	0,99	0,12	445,23	1,1	0,15	68,56	1,14	0,41	?	?	?	?	?	?	0,18	0,8	-0,28	0,07	0,56	-0,5	1,28	1,54	0,14	0,6	1,41	-0,09	?	?	?	?	?	?	?	?	?	?	?	?	?
9	279	?	66	0,1	7	0,17	91,39	0,8	-0,25	13,91	0,59	-0,41	387,72	0,96	-0,13	25,59	0,42	-0,63	?	?	?	?	?	?	0,21	0,94	0,17	0,09	0,72	0,29	1,16	1,4	-0,09	0,65	1,53	0,08	?	?	?	?	?	?	?	?	?	?	?	?	?
9	280	?	88	0,33	16	1,29	105,1	0,92	0,15	21,16	0,89	0,52	363	0,9	-0,06	44,78	0,74	0,75	?	?	?	?	?	?	0,38	1,69	0,81	0,16	1,28	0,78	0,78	0,94	-0,33	0,42	0,99	-0,35	?	?	?	?	?	?	?	?	?	?	?	?	?
9	281	?	80	-0,09	12	-0,25	118,15	1,04	0,12	23,26	0,98	0,1	416,26	1,03	0,15	74,73	1,24	0,67	?	?	?	?	?	?	0,29	1,29	-0,24	0,19	1,52	0,19	0,78	0,94	0	0,43	1,01	0,02	?	?	?	?	?	?	?	?	?	?	?	?	?
9	282	?	65	-0,19	10	-0,17	127,56	1,12	0,08	22,23	0,94	-0,04	439,38	1,09	0,06	71,55	1,19	-0,04	?	?	?	?	?	?	0,23	1,03	-0,21	0,12	0,96	-0,37	0,85	1,02	0,09	0,45	1,06	0,05	?	?	?	?	?	?	?	?	?	?	?	?	?
9	283	?	77	0,18	12	0,2	115,38	1,01	-0,1	24,43	1,03	0,1	412,79	1,02	-0,06	71,86	1,19	0	?	?	?	?	?	?	0,28	1,25	0,22	0,17	1,36	0,42	0,82	0,99	-0,04	0,47	1,11	0,04	?	?	?	?	?	?	?	?	?	?	?	?	?
9	284	?	75	-0,03	14	0,17	131,57	1,15	0,14	19,74	0,83	-0,19	422,27	1,04	0,02	77,82	1,29	0,08	?	?	?	?	?	?	0,25	1,11	-0,11	0,17	1,36	0	1,04	1,25	0,27	0,51	1,2	0,09	?	?	?	?	?	?	?	?	?	?	?	?	?
9	285	?	73	-0,03	13	-0,07	101,9	0,89	-0,23	22,16	0,94	0,12	387,9	0,96	-0,08	57,71	0,96	-0,26	?	?	?	?	?	?	0,36	1,61	0,44	0,2	1,6	0,18	0,72	0,87	-0,31	0,32	0,75	-0,37	?	?	?	?	?	?	?	?	?	?	?	?	?
9	286	?	59	-0,19	6	-0,54	91,4	0,8	-0,1	13,56	0,57	-0,39	408,75	1,01	0,05	22,66	0,38	-0,61	?	?	?	?	?	?	0,26	1,16	-0,28	0,07	0,56	-0,65	0,88	1,06	0,22	0,57	1,34	0,78	?	?	?	?	?	?	?	?	?	?	?	?	?
9	287	?	91	0,54	17	1,83	105,36	0,92	0,15	22,48	0,95	0,66	362,37	0,9	-0,11	48,22	0,8	1,13	?	?	?	?	?	?	0,37	1,65	0,42	0,18	1,44	1,57	0,77	0,93	-0,12	0,42	0,99	-0,26	?	?	?	?	?	?	?	?	?	?	?	?	?
9	301	119	98	?	17	?	112,01	0,98	?	24,22	1,02	?	367,48	0,91	?	53,98	0,89	?	32,62	0,98	?	63,05	1,04	?	0,36	1,61	?	0,18	1,44	?	0,8	0,96	?	0,43	1,01	?	?	?	?	?	?	?	2,277	?	?	?	-2	?	?
9	302	195	96	-0,02	15	-0,12	121	1,06	0,08	22,49	0,95	-0,07	381,88	0,94	0,04	59,78	0,99	0,11	32,48	0,97	0	78,52	1,3	0,25	0,31	1,38	-0,14	0,17	1,36	-0,06	0,76	0,92	-0,05	0,42	0,99	-0,02	50,9	1,15	?	?	?	?	23,665	0,04	?	?	0	?	?
9	303	156	80	-0,17	9	-0,4	118,58	1,04	-0,02	22,46	0,95	0	467,15	1,15	0,22	79,53	1,32	0,33	33,75	1,01	0,04	62,61	1,04	-0,2	0,25	1,11	-0,19	0,19	1,52	0,12	1,12	1,35	0,47	0,49	1,16	0,17	41,68	0,94	-0,18	8,33	0,68	?	18,905	-0,2	-5	?	-2	?	-3
9	304	336	91	0,14	17	0,89	101,3	0,89	-0,15	19,62	0,83	-0,13	355,06	0,88	-0,24	40,9	0,68	-0,49	35,25	1,06	0,04	62,42	1,03	0	0,28	1,25	0,12	0,13	1,04	-0,32	0,98	1,18	-0,13	0,56	1,32	0,14	32,03	0,72	-0,23	?	?	?	17,722	-0,06	2	-1,4	1	-1,5	1
9	305	92	70	-0,23	12	-0,29	114,48	1	0,13	23,37	0,99	0,19	430,5	1,06	0,21	71,19	1,18	0,74	33,4	1	-0,05	70,62	1,17	0,13	0,24	1,07	-0,14	0,15	1,2	0,15	1,16	1,4	0,18	0,6	1,41	0,07	28,13	0,64	-0,12	?	?	?	18,204	0,03	15	6,5	2	1	13
9	306	206	94	0,34	17	0,42	125,87	1,1	0,1	20,65	0,87	-0,12	407,65	1,01	-0,05	63,22	1,05	-0,11	32,94	0,99	-0,01	78,93	1,31	0,12	0,31	1,38	0,29	0,18	1,44	0,2	0,73	0,88	-0,37	0,4	0,94	-0,33	41,09	0,93	0,46	3,25	0,27	?	23,854	0,31	?	?	1	-0,5	?
9	307	131	71	-0,24	8	-0,53	103,1	0,91	-0,18	16,64	0,7	-0,19	409,63	1,01	0	59,75	0,99	-0,05	34,36	1,03	0,04	64,03	1,06	-0,19	0,21	0,94	-0,32	0,13	1,04	-0,28	0,98	1,18	0,34	0,44	1,04	0,1	40,42	0,91	-0,02	6,68	0,55	1,06	15,097	-0,37	5	?	-1	-2	7
9	308	147	88	0,24	15	0,88	114,09	1	0,11	22,66	0,96	0,36	391,53	0,97	-0,04	60,56	1	0,01	32,53	0,97	-0,05	78,53	1,3	0,23	0,32	1,43	0,52	0,2	1,6	0,54	0,78	0,94	-0,2	0,45	1,06	0,02	29,26	0,66	-0,28	?	?	?	23,765	0,57	?	?	1	-2	?
9	309	121	77	-0,12	9	-0,4	99,01	0,87	-0,13	16,45	0,7	-0,27	379,28	0,94	-0,03	29,08	0,48	-0,52	32,88	0,99	0,01	72,92	1,21	-0,07	0,32	1,43	0	0,14	1,12	-0,3	0,7	0,84	-0,1	0,32	0,75	-0,29	36,61	0,83	0,25	?	?	?	2,006	-0,16	?	?	-1	-2	?
9	310	188	71	-0,08	12	0,33	121,35	1,07	0,23	21,74	0,92	0,32	407,4	1,01	0,07	73,85	1,22	1,54	34,18	1,02	0,04	66,5	1,1	-0,09	0,29	1,29	-0,09	0,18	1,44	0,29	0,91	1,1	0,3	0,46	1,08	0,44	42,62	0,96	0,16	14,69	1,2	?	16,523	-0,18	11	?	2	-3	8
9	311	125	67	-0,06	11	-0,08	91,09	0,8	-0,25	12,74	0,54	-0,41	394,55	0,98	-0,03	28,26	0,47	-0,62	33,02	0,99	-0,03	72,89	1,21	0,1	0,28	1,25	-0,03	0,13	1,04	-0,28	0,79	0,95	-0,13	0,44	1,04	-0,04	30,69	0,69	-0,28	9,52	0,78	-0,35	15,979	-0,03	10	-0,09	-1	-1,5	11
9	312	43	84	0,25	17	0,55	103,2	0,91	0,13	19,27	0,81	0,51	376,9	0,93	-0,04	47,07	0,78	0,67	32,58	0,98	-0,01	79,57	1,32	0,09	0,35	1,56	0,25	0,15	1,2	0,15	1	1,21	0,27	0,63	1,49	0,43	?	?	?	?	?	?	22,075	0,38	?	?	5	-6	?
9	313	191	70	-0,17	11	-0,35	111,02	0,97	0,08	22,81	0,96	0,18	413,02	1,02	0,1	69,17	1,15	0,47	33,81	1,01	0,04	82,33	1,36	0,03	0,3	1,34	-0,14	0,21	1,68	0,4	0,88	1,06	-0,12	0,49	1,16	-0,22	?	?	?	?	?	?	18,797	-0,15	9	?	0	?	9
10	181	?	105	?	2	?	77,33	0,85	?	12,35	0,83	?	305,24	0,84	?	24,03	0,75	?	?	?	?	?	?	?	0,28	0,77	?	0,1	0,81	?	0,41	0,41	?	?	?	?	63,43	1,3	?	18,34	0,94	?	17,132	?	?	?	?	?	?
10	182	132	93	-0,11	7	2,5	81,91	0,9	0,06	10,49	0,71	-0,15	313,75	0,87	0,03	15,2	0,48	-0,37	34,32	0,98	?	75,94	1	?	0,28	0,77	0	0,06	0,49	-0,4	0,51	0,51	0,24	0,15	0,41	?	64,14	1,31	0,01	16,86	0,87	-0,08	17,539	0,02	6	?	4	?	1
10	183	?	94	0,01	10	0,43	81,92	0,9	0	12,77	0,86	0,22	315,12	0,87	0	18,78	0,59	0,24	?	?	?	?	?	?	0,32	0,88	0,14	0,08	0,65	0,33	0,5	0,5	-0,02	0,13	0,36	-0,13	?	?	?	?	?	?	?	?	?	?	?	?	?
10	184	124	89	-0,05	49	3,9	?	?	?	?	?	?	529	1,46	0,68	?	?	?	34	0,97	?	49,54	0,65	?	?	?	?	?	?	?	2,71	2,73	4,42	?	?	?	52,31	1,07	?	33,09	1,7	?	19,069	?	-2	?	2	?	-4
10	185	131	116	0,3	13	-0,73	76,47	0,84	?	10,15	0,69	?	301,07	0,83	-0,43	15,01	0,47	?	35,49	1,02	0,04	65,79	0,86	0,33	0,46	1,27	?	0,14	1,13	?	0,51	0,51	-0,81	0,09	0,25	?	65,13	1,33	0,25	27,93	1,44	-0,16	16,947	-0,11	?	?	4	1	?
10	186	?	?	?	?	?	?	?	?	?	?	?	?	?	?	?	?	?	?	?	?	?	?	?	?	?	?	?	?	?	?	?	?	?	?	?	?	?	?	?	?	?	?	?	?	?	?	?	?
10	187	138	93	?	19	?	83,07	0,91	?	10,31	0,7	?	319,33	0,88	?	14,14	0,44	?	35,73	1,02	?	76,08	1	?	0,37	1,02	?	0,13	1,05	?	0,55	0,55	?	0,13	0,36	?	51,75	1,06	?	18,26	0,94	?	17,207	?	-6	?	-8	?	2
10	188	?	82	-0,12	14	-0,26	88	0,96	0,06	17,52	1,18	0,7	340,38	0,94	0,07	13,12	0,41	-0,07	34,01	0,97	-0,05	71,4	0,94	-0,06	0,46	1,27	0,24	0,09	0,73	-0,31	0,75	0,76	0,36	0,43	1,18	2,31	?	?	?	?	?	?	?	?	?	?	?	?	?
10	189	125	104	0,27	21	0,5	75,34	0,82	-0,14	8,26	0,56	-0,53	315,42	0,87	-0,07	18,82	0,59	0,43	35,79	1,03	0,05	68,65	0,9	-0,04	0,44	1,21	-0,04	0,08	0,65	-0,11	0,46	0,46	-0,39	0,07	0,19	-0,84	52,16	1,07	?	20,09	1,03	?	18,044	?	11	?	7	?	3
10	190	?	?	?	?	?	?	?	?	?	?	?	?	?	?	?	?	?	?	?	?	?	?	?	?	?	?	?	?	?	?	?	?	?	?	?	?	?	?	?	?	?	?	?	?	?	?	?	?
10	191	134	95	?	12	?	88,43	0,97	?	18,81	1,27	?	326,72	0,9	?	21,53	0,67	?	34,94	1	?	84,73	1,11	?	0,36	0,99	?	0,08	0,65	?	0,52	0,52	?	0,09	0,25	?	44,93	0,92	?	14,99	0,77	?	17,424	?	32	?	12	?	19
10	192	?	112	0,18	6	-0,5	73,79	0,81	-0,17	7,21	0,49	-0,62	297,09	0,82	-0,09	13,8	0,43	-0,36	?	?	?	?	?	?	0,46	1,27	0,28	0,08	0,65	0	0,5	0,5	-0,04	0,07	0,19	-0,22	?	?	?	?	?	?	?	?	?	?	?	?	?
10	193	125	77	-0,31	8	0,33	80,97	0,89	0,1	9,33	0,63	0,29	337,23	0,93	0,14	15,9	0,5	0,15	35,57	1,02	?	71,25	0,93	?	0,35	0,97	-0,24	0,07	0,57	-0,12	0,54	0,54	0,08	0,17	0,47	1,43	59	1,21	?	14,38	0,74	?	15,457	?	12	?	1	?	10
10	194	?	?	?	?	?	?	?	?	?	?	?	?	?	?	?	?	?	?	?	?	?	?	?	?	?	?	?	?	?	?	?	?	?	?	?	?	?	?	?	?	?	?	?	?	?	?	?	?
10	195	129	?	?	?	?	?	?	?	?	?	?	?	?	?	?	?	?	33,5	0,96	?	39,93	0,52	?	?	?	?	?	?	?	?	?	?	?	?	?	?	?	?	?	?	?	16,761	?	?	?	?	?	?
10	196	?	94	?	44	?	?	?	?	?	?	?	491,5	1,36	?	113,84	3,57	?	33,59	0,96	0	44,46	0,58	0,11	0,59	1,63	?	0,39	3,15	?	1,08	1,09	?	?	?	?	?	?	?	?	?	?	?	?	?	?	?	?	?
10	197	?	93	-0,01	24	-0,45	79,27	0,87	?	13,02	0,88	?	312,85	0,86	-0,36	18,21	0,57	-0,84	34,22	0,98	0,02	64,17	0,84	0,44	0,38	1,05	-0,36	0,06	0,49	-0,85	1,44	1,45	0,33	1,02	2,8	?	?	?	?	?	?	?	?	?	?	?	?	?	?
10	198	127	88	-0,05	21	-0,12	82,44	0,9	0,04	13,64	0,92	0,05	331,68	0,92	0,06	16,6	0,52	-0,09	34,76	1	0,02	91,6	1,2	0,43	0,38	1,05	0	0,1	0,81	0,67	1,16	1,17	-0,19	0,97	2,66	-0,05	44,11	0,9	?	20,42	1,05	?	18,355	?	14	?	30	?	-16
10	201	?	69	?	33	?	108	1,18	?	16,97	1,15	?	?	?	?	?	?	?	34,58	0,99	0,06	97,55	1,28	0,06	0,33	0,91	?	?	?	?	2,68	2,7	?	?	?	?	?	?	?	?	?	?	?	?	?	?	?	?	?
10	202	118	66	-0,04	27	-0,18	108,8	1,19	0,01	30,78	2,08	0,81	332	0,92	?	67,88	2,13	?	34,22	0,98	-0,01	96,47	1,27	-0,01	0,62	1,71	0,88	0,38	3,07	?	2,14	2,16	-0,2	0,94	2,58	?	38,99	0,8	?	19,43	1	?	19,023	?	?	?	16	?	?
10	203	112	95	0,44	8	-0,7	77,95	0,85	-0,28	9,1	0,61	-0,7	315,21	0,87	-0,05	13,33	0,42	-0,8	33,35	0,96	-0,03	97,69	1,28	0,01	0,34	0,94	-0,45	0,12	0,97	-0,68	0,55	0,55	-0,74	0,2	0,55	-0,79	46,13	0,94	0,18	16,43	0,84	-0,15	19,701	0,04	?	?	4	-0,75	?
10	204	101	75	-0,21	18	1,25	79,81	0,87	0,02	11,1	0,75	0,22	337,08	0,93	0,07	18,78	0,59	0,41	34,46	0,99	0,03	96,19	1,26	-0,02	0,37	1,02	0,09	0,11	0,89	-0,08	0,52	0,52	-0,05	0,13	0,36	-0,35	41,26	0,84	-0,11	16,13	0,83	-0,02	18,367	-0,07	?	?	5	0,25	?
10	205	124	86	0,15	9	-0,5	77,58	0,85	-0,03	9,24	0,62	-0,17	335,76	0,93	0	13,83	0,43	-0,26	35,29	1,01	0,02	67,6	0,89	-0,3	0,35	0,97	-0,05	0,11	0,89	0	0,58	0,59	0,12	0,33	0,91	1,54	59,83	1,22	0,45	19,48	1	0,21	1,64	-0,11	?	?	5	0	?
10	208	119	54	-0,26	19	2,8	94,86	1,04	0,21	14,18	0,96	0,53	378,8	1,05	0,08	95,06	2,98	5,93	36,31	1,04	0,03	96,37	1,26	0,26	0,52	1,44	0,41	0,21	1,7	1,62	1,99	2,01	2,49	1,1	3,02	2,33	40,31	0,82	-0,25	19,58	1,01	0,44	17,114	0,08	?	?	-9	-2,8	?
10	209	?	89	0,65	7	-0,63	78,2	0,86	-0,18	11,26	0,76	-0,21	331,03	0,92	-0,13	16,12	0,5	-0,83	35,31	1,01	-0,03	94,11	1,23	-0,02	0,31	0,86	-0,4	0,1	0,81	-0,52	0,55	0,55	-0,72	0,27	0,74	-0,75	?	?	?	?	?	?	?	?	?	?	?	?	?
10	210	?	99	0,11	26	2,71	78,66	0,86	0,01	13,72	0,93	0,22	303	0,84	-0,08	19,03	0,6	0,18	34,99	1	-0,01	84,9	1,11	-0,1	0,41	1,13	0,32	0,11	0,89	0,1	1,24	1,25	1,25	0,66	1,81	1,44	?	?	?	?	?	?	?	?	?	?	?	?	?
10	211	?	?	?	?	?	?	?	?	?	?	?	?	?	?	?	?	?	?	?	?	?	?	?	?	?	?	?	?	?	?	?	?	?	?	?	?	?	?	?	?	?	?	?	?	?	?	?	?
10	213	?	63	?	22	?	?	?	?	?	?	?	?	?	?	?	?	?	35,78	1,03	?	69,22	0,91	?	0,65	1,79	?	?	?	?	2,27	2,29	?	?	?	?	?	?	?	?	?	?	?	?	?	?	?	?	?
10	215	?	76	0,21	5	-0,77	81,2	0,89	?	9,08	0,61	?	347,6	0,96	?	13,43	0,42	?	34,13	0,98	-0,05	57,76	0,76	-0,17	0,45	1,24	-0,31	0,07	0,57	?	0,64	0,65	-0,72	0,4	1,1	?	?	?	?	?	?	?	?	?	?	?	?	?	?
10	216	?	?	?	?	?	?	?	?	?	?	?	?	?	?	?	?	?	?	?	?	?	?	?	?	?	?	?	?	?	?	?	?	?	?	?	?	?	?	?	?	?	?	?	?	?	?	?	?
10	218	?	93	?	17	?	81,87	0,9	?	11,3	0,76	?	315,56	0,87	?	18,7	0,59	?	34,01	0,97	?	88,26	1,16	?	0,36	0,99	?	0,17	1,37	?	0,71	0,72	?	0,58	1,59	?	?	?	?	?	?	?	?	?	?	?	?	?	?
10	219	?	81	-0,13	43	1,53	?	?	?	?	?	?	417,33	1,15	0,32	46,18	1,45	1,47	35,74	1,02	0,05	71,3	0,94	-0,19	0,19	0,52	-0,47	?	?	?	1,67	1,68	1,35	?	?	?	?	?	?	?	?	?	?	?	?	?	?	?	?
10	221	?	70	-0,14	25	-0,42	160	1,75	?	0	0	?	511,17	1,41	0,22	99,8	3,13	1,16	35,7	1,02	0	74,3	0,97	0,04	0,52	1,44	1,74	0,14	1,13	?	1,27	1,28	-0,24	0,57	1,56	?	?	?	?	?	?	?	?	?	?	?	?	?	?
10	222	?	103	0,47	21	-0,16	82,29	0,9	-0,49	12,34	0,83	?	306,28	0,85	-0,4	19,34	0,61	-0,81	32,41	0,93	-0,09	60,58	0,79	-0,18	0,31	0,86	-0,4	0,14	1,13	0	0,49	0,49	-0,61	0,05	0,14	-0,91	?	?	?	?	?	?	?	?	?	?	?	?	?
10	230	?	64	?	30	?	132	1,44	?	39,6	2,67	?	496	1,37	?	141,42	4,43	?	35,36	1,01	?	88,19	1,16	?	0,71	1,96	?	?	?	?	1,3	1,31	?	0,2	0,55	?	?	?	?	?	?	?	?	?	?	?	?	?	?
10	231	?	?	?	?	?	?	?	?	?	?	?	?	?	?	?	?	?	?	?	?	?	?	?	?	?	?	?	?	?	?	?	?	?	?	?	?	?	?	?	?	?	?	?	?	?	?	?	?
10	232	?	84	?	6	?	80,42	0,88	?	10,7	0,72	?	340,07	0,94	?	13,44	0,42	?	35,56	1,02	?	60,4	0,79	?	0,29	0,8	?	0,06	0,49	?	0,61	0,62	?	0,31	0,85	?	?	?	?	?	?	?	?	?	?	?	?	?	?
10	233	?	?	?	?	?	?	?	?	?	?	?	?	?	?	?	?	?	?	?	?	?	?	?	?	?	?	?	?	?	?	?	?	?	?	?	?	?	?	?	?	?	?	?	?	?	?	?	?
10	234	?	89	?	15	?	79,89	0,87	?	11,53	0,78	?	324,59	0,9	?	15,48	0,48	?	35,91	1,03	?	84,68	1,11	?	0,28	0,77	?	0,09	0,73	?	1,03	1,04	?	0,49	1,34	?	?	?	?	?	?	?	?	?	?	?	?	?	?
10	235	?	70	-0,21	23	0,53	111,24	1,22	0,39	32,29	2,18	1,8	350,71	0,97	0,08	18,53	0,58	0,2	36,13	1,04	0,01	70,15	0,92	-0,17	0,34	0,94	0,21	0,11	0,89	0,22	?	?	?	?	?	?	?	?	?	?	?	?	?	?	?	?	?	?	?
10	237	?	86	0,23	12	-0,48	83	0,91	-0,25	13,13	0,89	-0,59	331,62	0,92	-0,05	16,66	0,52	-0,1	35,64	1,02	-0,01	59,41	0,78	-0,15	0,36	0,99	0,06	0,11	0,89	0	0,69	0,7	?	0,46	1,26	?	?	?	?	?	?	?	?	?	?	?	?	?	?
10	238	?	71	-0,17	18	0,5	81,64	0,89	-0,02	9,87	0,67	-0,25	331,73	0,92	0	12,69	0,4	-0,24	36,24	1,04	0,02	71,91	0,94	0,21	0,4	1,1	0,11	0,07	0,57	-0,36	2,15	2,17	2,12	0,65	1,78	0,41	?	?	?	?	?	?	?	?	?	?	?	?	?
10	240	?	?	?	?	?	?	?	?	?	?	?	?	?	?	?	?	?	36,54	1,05	0,01	83,4	1,09	0,16	?	?	?	?	?	?	?	?	?	?	?	?	?	?	?	?	?	?	?	?	?	?	?	?	?
10	241	?	?	?	?	?	?	?	?	?	?	?	?	?	?	?	?	?	35,32	1,01	-0,03	54,83	0,72	-0,34	?	?	?	?	?	?	?	?	?	?	?	?	?	?	?	?	?	?	?	?	?	?	?	?	?
10	244	?	61	0,03	26	0,62	112	1,23	0,17	?	?	?	337	0,93	-0,34	?	?	?	35,78	1,03	0	89,65	1,18	0,54	0,23	0,63	-0,04	0,1	0,81	0,25	1,83	1,85	0,55	0,5	1,37	0,43	?	?	?	?	?	?	?	?	?	?	?	?	?
10	245	?	53	-0,13	17	-0,35	104	1,14	-0,07	11,31	0,76	?	472	1,3	0,4	28,28	0,89	?	34,33	0,98	-0,04	81,48	1,07	-0,09	0,33	0,91	0,43	?	?	?	1,18	1,19	-0,36	0,55	1,51	0,1	?	?	?	?	?	?	?	?	?	?	?	?	?
10	246	?	63	0,19	21	0,24	?	?	?	?	?	?	480	1,33	0,02	62,23	1,95	1,2	34,89	1	0,02	76,1	1	-0,07	?	?	?	?	?	?	1,7	1,72	0,44	0,19	0,52	-0,65	?	?	?	?	?	?	?	?	?	?	?	?	?
10	248	?	60	-0,05	25	0,19	116	1,27	?	28,28	1,91	?	412	1,14	-0,14	?	?	?	36,79	1,05	0,05	82,52	1,08	0,08	?	?	?	?	?	?	2	2,02	0,18	0,63	1,73	2,32	?	?	?	?	?	?	?	?	?	?	?	?	?
10	250	?	62	0,03	31	0,24	112	1,23	-0,03	?	?	?	?	?	?	?	?	?	36,21	1,04	-0,02	80,74	1,06	-0,02	0,11	0,3	?	?	?	?	2,11	2,13	0,05	?	?	?	?	?	?	?	?	?	?	?	?	?	?	?	?
10	251	?	64	0,03	23	-0,26	84,33	0,92	-0,25	12,01	0,81	?	?	?	?	?	?	?	36,34	1,04	0	80,47	1,06	0	0,43	1,19	2,91	0,12	0,97	?	1,77	1,79	-0,16	0,84	2,31	?	?	?	?	?	?	?	?	?	?	?	?	?	?
10	252	?	79	0,23	35	0,52	?	?	?	?	?	?	480	1,33	?	?	?	?	34,97	1	-0,04	90,07	1,18	0,12	0,3	0,83	-0,3	?	?	?	?	?	?	?	?	?	?	?	?	?	?	?	?	?	?	?	?	?	?
10	254	?	57	-0,28	20	-0,43	108,5	1,19	?	51,62	3,48	?	540	1,49	0,12	?	?	?	35,82	1,03	0,02	72,44	0,95	-0,2	0,24	0,66	-0,2	0,14	1,13	?	1,27	1,28	?	0,49	1,34	?	?	?	?	?	?	?	?	?	?	?	?	?	?
10	255	?	?	?	?	?	?	?	?	?	?	?	?	?	?	?	?	?	?	?	?	?	?	?	?	?	?	?	?	?	?	?	?	?	?	?	?	?	?	?	?	?	?	?	?	?	?	?	?
10	257	?	64	?	23	?	130	1,42	?	22,03	1,49	?	564	1,56	?	?	?	?	36,17	1,04	?	94,44	1,24	?	0,46	1,27	?	0,44	3,56	?	1,9	1,92	?	0,6	1,65	?	?	?	?	?	?	?	?	?	?	?	?	?	?
10	258	?	?	?	?	?	?	?	?	?	?	?	?	?	?	?	?	?	35,6	1,02	-0,02	93,62	1,23	-0,01	?	?	?	?	?	?	?	?	?	?	?	?	?	?	?	?	?	?	?	?	?	?	?	?	?
10	261	?	56	?	21	?	96	1,05	?	?	?	?	499	1,38	?	88,83	2,78	?	35,16	1,01	-0,01	98,43	1,29	0,05	0,28	0,77	?	?	?	?	0,93	0,94	?	0,38	1,04	?	?	?	?	?	?	?	?	?	?	?	?	?	?
10	262	?	58	0,04	22	0,05	108,57	1,19	0,13	15,22	1,03	?	428	1,18	-0,14	73,97	2,32	-0,17	33,72	0,97	-0,04	57,95	0,76	-0,41	0,34	0,94	0,21	0,31	2,51	?	1,45	1,46	0,56	0,32	0,88	-0,16	?	?	?	?	?	?	?	?	?	?	?	?	?
10	264	?	73	0,26	40	0,82	144	1,58	0,33	?	?	?	479,67	1,33	0,12	73,76	2,31	0	36,16	1,04	0,07	73,6	0,97	0,27	0,46	1,27	0,35	0,13	1,05	-0,58	1,78	1,8	0,23	0,32	0,88	0	?	?	?	?	?	?	?	?	?	?	?	?	?
10	265	?	?	?	?	?	?	?	?	?	?	?	?	?	?	?	?	?	?	?	?	?	?	?	?	?	?	?	?	?	?	?	?	?	?	?	?	?	?	?	?	?	?	?	?	?	?	?	?
10	266	?	83	?	11	?	92,81	1,02	?	22,6	1,53	?	352,75	0,98	?	36,74	1,15	?	34,43	0,99	?	81,04	1,06	?	0,24	0,66	?	0,07	0,57	?	0,6	0,61	?	0,38	1,04	?	?	?	?	?	?	?	?	?	?	?	?	?	?
10	268	?	85	0,02	10	-0,09	90,3	0,99	-0,03	19,42	1,31	-0,14	342,69	0,95	-0,03	33,9	1,06	-0,08	35,22	1,01	0,02	75,1	0,99	-0,07	0,2	0,55	-0,17	0,07	0,57	0	0,53	0,53	-0,12	0,15	0,41	-0,61	?	?	?	?	?	?	?	?	?	?	?	?	?
10	270	?	72	-0,15	12	0,2	100,11	1,1	0,11	24,13	1,63	0,24	371,68	1,03	0,08	43,24	1,35	0,28	?	?	?	?	?	?	0,21	0,58	0,05	0,08	0,65	0,14	0,74	0,75	0,4	0,45	1,23	2	?	?	?	?	?	?	?	?	?	?	?	?	?
10	273	?	81	0,12	9	-0,25	86,22	0,94	-0,14	18,03	1,22	-0,25	353,77	0,98	-0,05	42,43	1,33	-0,02	?	?	?	?	?	?	0,31	0,86	0,48	0,15	1,21	0,87	0,54	0,54	-0,27	0,13	0,36	-0,71	?	?	?	?	?	?	?	?	?	?	?	?	?
10	275	?	87	0,07	15	0,67	92,29	1,01	0,07	21,53	1,45	0,19	342,02	0,95	-0,03	31,94	1	-0,25	?	?	?	?	?	?	0,21	0,58	-0,32	0,08	0,65	-0,47	0,72	0,73	0,33	0,51	1,4	2,92	?	?	?	?	?	?	?	?	?	?	?	?	?
10	276	?	89	0,02	14	-0,07	92,2	1,01	0	22,6	1,53	0,05	340,9	0,94	0	30	0,94	-0,06	?	?	?	?	?	?	0,22	0,61	0,05	0,08	0,65	0	0,61	0,62	-0,15	0,41	1,13	-0,2	?	?	?	?	?	?	?	?	?	?	?	?	?
10	277	?	?	?	?	?	?	?	?	?	?	?	?	?	?	?	?	?	?	?	?	?	?	?	?	?	?	?	?	?	?	?	?	?	?	?	?	?	?	?	?	?	?	?	?	?	?	?	?
10	278	?	74	?	13	?	130,43	1,43	?	23,75	1,6	?	397,53	1,1	?	67,29	2,11	?	?	?	?	?	?	?	0,18	0,5	?	0,09	0,73	?	0,66	0,67	?	0,36	0,99	?	?	?	?	?	?	?	?	?	?	?	?	?	?
10	280	?	?	?	?	?	?	?	?	?	?	?	?	?	?	?	?	?	?	?	?	?	?	?	?	?	?	?	?	?	?	?	?	?	?	?	?	?	?	?	?	?	?	?	?	?	?	?	?
10	281	?	?	?	?	?	?	?	?	?	?	?	?	?	?	?	?	?	?	?	?	?	?	?	?	?	?	?	?	?	?	?	?	?	?	?	?	?	?	?	?	?	?	?	?	?	?	?	?
10	284	?	79	-0,04	4	-0,2	146,95	1,61	0,18	12,49	0,84	-0,59	367,27	1,02	0	50,44	1,58	0,13	?	?	?	?	?	?	0,21	0,58	0,17	0,08	0,65	0,33	0,82	0,83	0,06	0,68	1,87	1,72	?	?	?	?	?	?	?	?	?	?	?	?	?
11	210	127	72	-0,33	13	-0,72	133,1	0,99	-0,01	13,17	0,93	0	424,93	1,02	0,05	18,78	0,8	-0,4	34,31	1,03	0,01	71,35	1,08	-0,09	0,81	1,16	-0,16	0,13	0,89	-0,32	1,12	1,2	0,33	0,61	1,27	0,79	?	?	?	?	?	?	12,274	-0,07	?	?	?	?	0
11	211	?	79	0,1	7	-0,46	134,46	1	0,01	14,09	0,99	0,07	408,16	0,98	-0,04	17,87	0,77	-0,05	33,75	1,01	-0,02	72,36	1,1	0,01	0,59	0,85	-0,27	0,12	0,82	-0,08	1,25	1,34	0,12	0,59	1,23	-0,03	?	?	?	?	?	?	?	?	?	?	?	?	?
11	212	?	73	-0,08	6	-0,14	133,59	1	-0,01	13,66	0,96	-0,03	429,9	1,03	0,05	18,59	0,8	0,04	34,18	1,02	0,01	77,78	1,18	0,07	0,49	0,7	-0,17	0,11	0,76	-0,08	1,29	1,38	0,03	0,64	1,34	0,08	?	?	?	?	?	?	?	?	?	?	?	?	?
11	213	?	76	0,04	11	0,83	134,78	1,01	0,01	12,96	0,91	-0,05	414,99	1	-0,03	18,29	0,78	-0,02	34,09	1,02	0	70,65	1,07	-0,09	0,67	0,96	0,37	0,11	0,76	0	1,32	1,41	0,02	0,76	1,59	0,19	?	?	?	?	?	?	?	?	?	?	?	?	?
11	214	?	81	0,07	27	1,45	133,33	1	-0,01	13,84	0,97	0,07	419,6	1,01	0,01	23,79	1,02	0,3	33,59	1	-0,01	69,7	1,06	-0,01	0,92	1,32	0,37	0,14	0,96	0,27	1,49	1,6	0,13	0,94	1,96	0,24	?	?	?	?	?	?	?	?	?	?	?	?	?
11	215	?	75	-0,07	8	-0,7	134,72	1,01	0,01	12,61	0,89	-0,09	424,24	1,02	0,01	17,32	0,74	-0,27	33,28	0,99	-0,01	68,15	1,03	-0,02	0,6	0,86	-0,35	0,11	0,76	-0,21	1,39	1,49	-0,07	0,67	1,4	-0,29	?	?	?	?	?	?	?	?	?	?	?	?	?
11	216	?	99	0,32	39	3,88	133,54	1	-0,01	12,66	0,89	0	401,8	0,97	-0,05	33,11	1,42	0,91	32,16	0,96	-0,03	58,09	0,88	-0,15	0,97	1,39	0,62	0,16	1,1	0,45	1,01	1,08	-0,27	0,53	1,11	-0,21	?	?	?	?	?	?	?	?	?	?	?	?	?
11	217	?	67	-0,32	10	-0,74	130,92	0,98	-0,02	14,43	1,01	0,14	438	1,05	0,09	20,79	0,89	-0,37	?	?	?	?	?	?	0,64	0,92	-0,34	0,14	0,96	-0,12	0,77	0,83	-0,24	0,33	0,69	-0,38	?	?	?	?	?	?	?	?	?	?	?	?	?
11	218	?	70	0,04	10	0	132,63	0,99	0,01	13,31	0,94	-0,08	424,33	1,02	-0,03	20,18	0,87	-0,03	33,77	1,01	?	65,8	1	?	0,78	1,12	0,22	0,13	0,89	-0,07	1,13	1,21	0,47	0,68	1,42	1,06	?	?	?	?	?	?	?	?	?	?	?	?	?
11	219	?	69	-0,01	7	-0,3	132,87	0,99	0	13,86	0,97	0,04	433,54	1,04	0,02	20,48	0,88	0,01	34,18	1,02	0,01	68,38	1,04	0,04	0,7	1	-0,1	0,12	0,82	-0,08	1,23	1,32	0,09	0,71	1,48	0,04	?	?	?	?	?	?	?	?	?	?	?	?	?
11	220	?	76	0,1	25	2,57	131,66	0,98	-0,01	13,97	0,98	0,01	434,61	1,04	0	20,39	0,87	0	32,35	0,97	-0,05	56,43	0,86	-0,17	0,85	1,22	0,21	0,19	1,3	0,58	1,84	1,97	0,5	0,76	1,59	0,07	?	?	?	?	?	?	?	?	?	?	?	?	?
11	221	?	72	-0,05	12	-0,52	137,02	1,02	0,04	15,25	1,07	0,09	429,23	1,03	-0,01	32,07	1,37	0,57	32,54	0,97	0,01	54,14	0,82	-0,04	0,39	0,56	-0,54	0,19	1,3	0	0,72	0,77	-0,61	0,49	1,02	-0,36	?	?	?	?	?	?	?	?	?	?	?	?	?
11	229	?	81	?	9	?	134,41	1	?	13,6	0,96	?	402,43	0,97	?	25	1,07	?	32,27	0,96	?	58,18	0,88	?	0,72	1,03	?	0,12	0,82	?	0,9	0,96	?	0,46	0,96	?	?	?	?	?	?	?	?	?	?	?	?	?	?
11	230	?	84	0,04	25	1,78	135,18	1,01	0,01	13,33	0,94	-0,02	415,45	1	0,03	21,83	0,94	-0,13	33,46	1	0,04	80,34	1,22	0,38	0,85	1,22	0,18	0,15	1,03	0,25	0,78	0,84	-0,13	0,35	0,73	-0,24	?	?	?	?	?	?	?	?	?	?	?	?	?
11	231	?	72	-0,14	7	-0,72	126,81	0,95	-0,06	15,06	1,06	0,13	426,81	1,03	0,03	17,71	0,76	-0,19	?	?	?	?	?	?	0,6	0,86	-0,29	0,13	0,89	-0,13	0,86	0,92	0,1	0,53	1,11	0,51	?	?	?	?	?	?	?	?	?	?	?	?	?
11	232	?	79	0,1	11	0,57	132,15	0,99	0,04	13,12	0,92	-0,13	406,54	0,98	-0,05	19	0,81	0,07	33,5	1	?	74,14	1,12	?	0,66	0,95	0,1	0,14	0,96	0,08	0,69	0,74	-0,2	0,29	0,6	-0,45	?	?	?	?	?	?	?	?	?	?	?	?	?
11	234	?	79	0	12	0,09	132,21	0,99	0	13,75	0,97	0,05	411,08	0,99	0,01	21,78	0,93	0,15	33,73	1,01	0,01	70,95	1,08	-0,04	0,72	1,03	0,09	0,13	0,89	-0,07	0,99	1,06	0,43	0,41	0,86	0,41	?	?	?	?	?	?	?	?	?	?	?	?	?
11	235	?	76	-0,04	10	-0,17	131,76	0,98	0	13,39	0,94	-0,03	412,09	0,99	0	21,42	0,92	-0,02	33,74	1,01	0	72,08	1,09	0,02	0,71	1,02	-0,01	0,11	0,76	-0,15	0,91	0,98	-0,08	0,46	0,96	0,12	?	?	?	?	?	?	?	?	?	?	?	?	?
11	236	?	?	?	?	?	?	?	?	?	?	?	?	?	?	?	?	?	?	?	?	?	?	?	?	?	?	?	?	?	?	?	?	?	?	?	?	?	?	?	?	?	?	?	?	?	?	?	?
11	237	?	89	?	25	?	134,36	1	?	13,46	0,95	?	406,91	0,98	?	23,82	1,02	?	32,94	0,98	?	72,24	1,1	?	0,72	1,03	?	0,19	1,3	?	0,94	1,01	?	0,67	1,4	?	?	?	?	?	?	?	?	?	?	?	?	?	?
11	238	?	70	-0,21	8	-0,68	126,77	0,95	-0,06	18,57	1,3	0,38	426,36	1,02	0,05	22,63	0,97	-0,05	?	?	?	?	?	?	0,58	0,83	-0,19	0,24	1,65	0,26	0,5	0,54	-0,47	0,17	0,35	-0,75	?	?	?	?	?	?	?	?	?	?	?	?	?
11	239	?	76	0,09	16	1	130,38	0,97	0,03	13,9	0,98	-0,25	417,1	1	-0,02	19,12	0,82	-0,16	33,94	1,01	?	71,15	1,08	?	0,78	1,12	0,34	0,17	1,17	-0,29	0,99	1,06	0,98	0,62	1,29	2,65	?	?	?	?	?	?	?	?	?	?	?	?	?
11	241	?	72	-0,04	14	0,56	132,73	0,99	0,04	14,14	0,99	-0,12	419,12	1,01	0,01	21,4	0,92	0,03	33,9	1,01	0,01	70,32	1,07	-0,05	0,71	1,02	0,37	0,19	1,3	0,06	0,8	0,86	0,25	0,37	0,77	0,37	?	?	?	?	?	?	?	?	?	?	?	?	?
11	242	?	?	?	?	?	?	?	?	?	?	?	?	?	?	?	?	?	34,24	1,02	0,01	64,91	0,98	-0,08	?	?	?	?	?	?	?	?	?	?	?	?	?	?	?	?	?	?	?	?	?	?	?	?	?
11	243	?	76	?	10	?	132,61	0,99	?	14,49	1,02	?	412,8	0,99	?	20,89	0,9	?	33,29	0,99	-0,03	63,71	0,97	-0,02	0,62	0,89	?	0,13	0,89	?	0,95	1,02	?	0,48	1	?	?	?	?	?	?	?	?	?	?	?	?	?	?
11	244	?	82	0,08	16	0,6	131,59	0,98	-0,01	17,19	1,21	0,19	405,47	0,97	-0,02	26,85	1,15	0,29	33,69	1,01	0,01	63,4	0,96	0	0,57	0,82	-0,08	0,25	1,72	0,92	0,6	0,64	-0,37	0,29	0,6	-0,4	?	?	?	?	?	?	?	?	?	?	?	?	?
11	245	?	74	-0,1	7	-0,56	134,13	1	0,02	16,85	1,18	-0,02	412,75	0,99	0,02	23,15	0,99	-0,14	33,61	1	0	67,16	1,02	0,06	0,57	0,82	0	0,22	1,51	-0,12	0,53	0,57	-0,12	0,24	0,5	-0,17	?	?	?	?	?	?	?	?	?	?	?	?	?
11	246	?	?	?	?	?	?	?	?	?	?	?	?	?	?	?	?	?	?	?	?	?	?	?	?	?	?	?	?	?	?	?	?	?	?	?	?	?	?	?	?	?	?	?	?	?	?	?	?
11	247	?	74	?	7	?	131,67	0,98	?	15,49	1,09	?	424,15	1,02	?	21,48	0,92	?	33,47	1	?	70,05	1,06	?	0,55	0,79	?	0,14	0,96	?	0,9	0,96	?	0,48	1	?	?	?	?	?	?	?	?	?	?	?	?	?	?
11	248	?	74	0	7	0	132,96	0,99	0,01	13,77	0,97	-0,11	419,56	1,01	-0,01	21,17	0,91	-0,01	31,95	0,95	-0,05	49,34	0,75	-0,3	0,53	0,76	-0,04	0,13	0,89	-0,07	0,92	0,99	0,02	0,44	0,92	-0,08	?	?	?	?	?	?	?	?	?	?	?	?	?
11	249	?	81	0,09	11	0,57	134,05	1	0,01	13,75	0,97	0	401,9	0,97	-0,04	24,3	1,04	0,15	33,33	1	0,04	63,63	0,96	0,29	0,64	0,92	0,21	0,11	0,76	-0,15	0,88	0,94	-0,04	0,41	0,86	-0,07	?	?	?	?	?	?	?	?	?	?	?	?	?
11	250	?	?	?	?	?	?	?	?	?	?	?	?	?	?	?	?	?	?	?	?	?	?	?	?	?	?	?	?	?	?	?	?	?	?	?	?	?	?	?	?	?	?	?	?	?	?	?	?
11	251	?	83	?	7	?	133,93	1	?	19,45	1,37	?	409,35	0,98	?	26,28	1,13	?	33,67	1,01	?	68,09	1,03	?	0,31	0,44	?	0,09	0,62	?	0,79	0,85	?	0,31	0,65	?	?	?	?	?	?	?	?	?	?	?	?	?	?
11	252	?	81	-0,02	10	0,43	136,03	1,02	0,02	14,19	1	-0,27	409,76	0,98	0	26,94	1,15	0,03	33,29	0,99	-0,01	64,32	0,98	-0,06	0,61	0,87	0,97	0,14	0,96	0,56	0,73	0,78	-0,08	0,42	0,88	0,35	?	?	?	?	?	?	?	?	?	?	?	?	?
11	253	?	80	-0,01	10	0	133,81	1	-0,02	14,54	1,02	0,02	409,85	0,98	0	21,61	0,93	-0,2	33,64	1,01	0,01	63,05	0,96	-0,02	0,58	0,83	-0,05	0,12	0,82	-0,14	0,74	0,79	0,01	0,36	0,75	-0,14	?	?	?	?	?	?	?	?	?	?	?	?	?
11	254	?	?	?	?	?	?	?	?	?	?	?	?	?	?	?	?	?	?	?	?	?	?	?	?	?	?	?	?	?	?	?	?	?	?	?	?	?	?	?	?	?	?	?	?	?	?	?	?
11	256	?	77	-0,01	10	0	132,86	0,99	-0,03	14,25	1	0,01	420,16	1,01	0	22,81	0,98	0	33,62	1	0,01	60,97	0,92	0,02	0,58	0,83	-0,11	0,12	0,82	0	0,83	0,89	-0,14	0,44	0,92	-0,27	?	?	?	?	?	?	?	?	?	?	?	?	?
11	257	?	78	0,01	10	0	136,44	1,02	0,03	13,84	0,97	-0,03	409,79	0,98	-0,02	26,66	1,14	0,17	33,56	1	0	62,15	0,94	0,02	0,69	0,99	0,19	0,15	1,03	0,25	0,74	0,79	-0,11	0,45	0,94	0,02	?	?	?	?	?	?	?	?	?	?	?	?	?
11	258	?	82	0,05	17	0,7	135,61	1,01	-0,01	15,03	1,06	0,09	404,6	0,97	-0,01	26,03	1,12	-0,02	32,46	0,97	-0,03	46,75	0,71	-0,25	0,75	1,08	0,09	0,13	0,89	-0,13	0,9	0,96	0,22	0,38	0,79	-0,16	?	?	?	?	?	?	?	?	?	?	?	?	?
11	259	?	78	-0,05	9	-0,47	136,18	1,02	0	14,08	0,99	-0,06	417,07	1	0,03	22,61	0,97	-0,13	33,61	1	0,04	55,03	0,83	0,18	0,64	0,92	-0,15	0,11	0,76	-0,15	0,73	0,78	-0,19	0,37	0,77	-0,03	?	?	?	?	?	?	?	?	?	?	?	?	?
11	260	?	73	-0,06	8	-0,11	137,8	1,03	0,01	14,05	0,99	0	430,5	1,03	0,03	22,2	0,95	-0,02	33,23	0,99	-0,01	55,41	0,84	0,01	0,66	0,95	0,03	0,12	0,82	0,09	0,85	0,91	0,16	0,49	1,02	0,32	?	?	?	?	?	?	?	?	?	?	?	?	?
11	261	?	75	0,03	11	0,38	137,13	1,02	0	14,3	1	0,02	429,54	1,03	0	24,23	1,04	0,09	32,84	0,98	-0,01	56,96	0,86	0,03	0,68	0,97	0,03	0,11	0,76	-0,08	0,97	1,04	0,14	0,51	1,06	0,04	?	?	?	?	?	?	?	?	?	?	?	?	?
11	263	?	74	-0,01	11	0	135,86	1,01	-0,01	14,34	1,01	0	424,1	1,02	-0,01	26,32	1,13	0,09	33,19	0,99	0,01	53,48	0,81	-0,06	0,65	0,93	-0,04	0,12	0,82	0,09	0,84	0,9	-0,13	0,43	0,9	-0,16	?	?	?	?	?	?	?	?	?	?	?	?	?
11	264	?	91	0,23	34	2,09	144,74	1,08	0,07	12,33	0,87	-0,14	422,18	1,01	0	35,73	1,53	0,36	33,75	1,01	0,02	63	0,96	0,18	0,8	1,15	0,23	0,18	1,24	0,5	0,96	1,03	0,14	0,59	1,23	0,37	?	?	?	?	?	?	?	?	?	?	?	?	?
11	265	?	?	?	?	?	?	?	?	?	?	?	?	?	?	?	?	?	?	?	?	?	?	?	?	?	?	?	?	?	?	?	?	?	?	?	?	?	?	?	?	?	?	?	?	?	?	?	?
11	266	?	74	?	12	?	139,25	1,04	?	13,88	0,98	?	430,99	1,04	?	24,48	1,05	?	33,67	1,01	?	57,63	0,87	?	0,68	0,97	?	0,11	0,76	?	0,85	0,91	?	0,34	0,71	?	?	?	?	?	?	?	?	?	?	?	?	?	?
11	267	?	80	0,08	21	0,75	138,09	1,03	-0,01	14,33	1,01	0,03	418,44	1,01	-0,03	25,33	1,09	0,03	33,33	1	-0,01	58,55	0,89	0,02	0,77	1,1	0,13	0,12	0,82	0,09	0,93	1	0,09	0,48	1	0,41	?	?	?	?	?	?	?	?	?	?	?	?	?
11	268	?	?	?	?	?	?	?	?	?	?	?	?	?	?	?	?	?	?	?	?	?	?	?	?	?	?	?	?	?	?	?	?	?	?	?	?	?	?	?	?	?	?	?	?	?	?	?	?
11	269	?	?	?	?	?	?	?	?	?	?	?	?	?	?	?	?	?	33,22	0,99	?	58,86	0,89	?	?	?	?	?	?	?	?	?	?	?	?	?	?	?	?	?	?	?	?	?	?	?	?	?	?
12	216	?	84	?	9	?	98,67	0,92	?	19,99	1,56	?	385,36	0,92	?	44,2	1,5	?	?	?	?	?	?	?	0,27	0,89	?	0,12	0,6	?	0,48	0,33	?	0,06	0,17	?	?	?	?	?	?	?	?	?	?	?	?	?	?
12	262	?	66	0,02	13	0,3	102,17	0,95	-0,02	11,73	0,91	0,21	414,63	0,99	0	27,65	0,94	0,43	35,79	1,03	?	57,32	0,97	?	0,45	1,48	2,21	0,36	1,81	8	1,16	0,79	-0,36	0,23	0,64	0,1	?	?	?	?	?	?	?	?	?	?	?	?	?
12	263	?	67	0,02	13	0	100,25	0,93	-0,02	10,25	0,8	-0,13	404,27	0,96	-0,02	27,95	0,95	0,01	35,31	1,01	-0,01	53,02	0,9	-0,08	0,5	1,64	0,11	0,28	1,41	-0,22	1,58	1,07	0,36	0,29	0,81	0,26	?	?	?	?	?	?	?	?	?	?	?	?	?
12	264	?	56	-0,16	13	0	96,34	0,9	-0,04	12,32	0,96	0,2	433,15	1,03	0,07	28,18	0,96	0,01	35,56	1,02	0,01	56,22	0,95	0,06	0,51	1,67	0,02	0,34	1,71	0,21	1,3	0,88	-0,18	0,35	0,98	0,21	?	?	?	?	?	?	?	?	?	?	?	?	?
12	265	?	66	0,18	13	0	102,07	0,95	0,06	12,29	0,96	0	417,3	0,99	-0,04	28,25	0,96	0	34,46	0,99	-0,03	53	0,9	-0,06	0,24	0,79	-0,53	0,26	1,31	-0,24	1,61	1,09	0,24	0,32	0,89	-0,09	?	?	?	?	?	?	?	?	?	?	?	?	?
12	266	?	71	0,08	12	-0,08	104,77	0,98	0,03	10,42	0,81	-0,15	399,68	0,95	-0,04	21,49	0,73	-0,24	34,79	1	0,01	53,97	0,92	0,02	0,13	0,43	-0,46	?	?	?	1,83	1,24	0,14	0,27	0,75	-0,16	?	?	?	?	?	?	?	?	?	?	?	?	?
12	267	?	73	0,03	11	-0,08	101,73	0,95	-0,03	10	0,78	-0,04	410,37	0,98	0,03	23,34	0,79	0,09	35,77	1,03	0,03	59,65	1,01	0,11	0,42	1,38	2,23	?	?	?	1,5	1,02	-0,18	0,26	0,73	-0,04	?	?	?	?	?	?	?	?	?	?	?	?	?
12	268	?	75	0,03	11	0	108,7	1,01	0,07	12,33	0,96	0,23	411,53	0,98	0	31,53	1,07	0,35	35,23	1,01	-0,02	58,74	1	-0,02	0,18	0,59	-0,57	0,14	0,7	?	1,27	0,86	-0,15	0,21	0,59	-0,19	?	?	?	?	?	?	?	?	?	?	?	?	?
15	216	?	82	?	6	?	141,13	1,01	?	13,64	1,07	?	482,61	1,07	?	81,42	1,2	?	34,45	1,01	?	62,96	1,15	?	0,19	0,89	?	0,13	0,9	?	0,74	0,88	?	0,18	0,91	?	?	?	?	?	?	?	?	?	?	?	?	?	?
15	220	?	85	?	10	?	145,17	1,04	?	11,84	0,93	?	455,03	1,01	?	65,48	0,97	?	33,37	0,98	?	46,65	0,86	?	0,18	0,84	?	0,11	0,76	?	0,59	0,7	?	0,14	0,71	?	?	?	?	?	?	?	?	?	?	?	?	?	?
15	233	?	?	?	?	?	?	?	?	?	?	?	?	?	?	?	?	?	?	?	?	?	?	?	?	?	?	?	?	?	?	?	?	?	?	?	?	?	?	?	?	?	?	?	?	?	?	?	?
15	236	?	?	?	?	?	?	?	?	?	?	?	?	?	?	?	?	?	?	?	?	?	?	?	?	?	?	?	?	?	?	?	?	?	?	?	?	?	?	?	?	?	?	?	?	?	?	?	?
15	237	?	82	?	6	?	135,8	0,97	?	14,56	1,14	?	439,54	0,97	?	73,24	1,08	?	33,9	1	?	52,48	0,96	?	0,32	1,5	?	0,27	1,87	?	0,97	1,16	?	0,2	1,01	?	?	?	?	?	?	?	?	?	?	?	?	?	?
15	241	?	85	?	7	?	134,81	0,96	?	15,2	1,19	?	481,49	1,07	?	85,65	1,26	?	34,11	1	?	51,31	0,94	?	0,25	1,17	?	0,23	1,59	?	0,8	0,96	?	0,21	1,06	?	?	?	?	?	?	?	?	?	?	?	?	?	?
15	244	?	78	-0,08	5	-0,29	146,13	1,04	0,08	11,88	0,93	-0,22	467,24	1,04	-0,03	66,88	0,99	-0,22	33,78	0,99	-0,01	52,99	0,97	0,03	0,18	0,84	-0,28	0,1	0,69	-0,57	0,52	0,62	-0,35	0,12	0,61	-0,43	?	?	?	?	?	?	?	?	?	?	?	?	?
15	303	?	74	?	6	?	147,94	1,06	?	10,04	0,79	?	435,94	0,97	?	33,18	0,49	?	?	?	?	?	?	?	0,19	0,89	?	0,08	0,55	?	0,52	0,62	?	0,14	0,71	?	?	?	?	?	?	?	?	?	?	?	?	?	?
15	304	86	86	0,16	6	0	143,31	1,02	-0,03	11,17	0,87	0,11	444,96	0,99	0,02	73,56	1,09	1,22	33,5	0,99	?	57,23	1,05	?	0,18	0,84	-0,05	0,09	0,62	0,12	0,77	0,92	0,48	0,2	1,01	0,43	?	?	?	?	?	?	16,825	?	?	?	1	?	?
15	313	190	65	?	6	?	140,27	1	?	12,88	1,01	?	474,34	1,05	?	68,7	1,01	?	34,3	1,01	?	52,29	0,96	?	0,21	0,98	?	0,13	0,9	?	0,78	0,93	?	0,23	1,16	?	?	?	?	?	?	?	14,843	?	?	?	0	?	?
16	229	?	?	?	?	?	?	?	?	?	?	?	?	?	?	?	?	?	34,1	1	?	53,5	0,87	?	?	?	?	?	?	?	?	?	?	?	?	?	?	?	?	?	?	?	?	?	?	?	?	?	?
16	230	?	52	?	6	?	112,17	0,8	?	17,36	1,42	?	443,62	0,99	?	22,12	0,97	?	33,86	0,99	-0,01	55,5	0,9	0,04	0,33	0,85	?	0,07	0,83	?	0,83	0,62	?	0,45	2,14	?	?	?	?	?	?	?	?	?	?	?	?	?	?
16	231	?	?	?	?	?	?	?	?	?	?	?	?	?	?	?	?	?	33,86	0,99	0	51,24	0,83	-0,08	?	?	?	?	?	?	?	?	?	?	?	?	?	?	?	?	?	?	?	?	?	?	?	?	?
16	232	?	?	?	?	?	?	?	?	?	?	?	?	?	?	?	?	?	32,26	0,95	-0,05	85,62	1,39	0,67	?	?	?	?	?	?	?	?	?	?	?	?	?	?	?	?	?	?	?	?	?	?	?	?	?
16	233	?	53	?	6	?	111,61	0,8	?	17,38	1,42	?	431,73	0,97	?	24,03	1,05	?	33,93	0,99	0,05	57,89	0,94	-0,32	0,31	0,8	?	0,07	0,83	?	0,6	0,45	?	0,17	0,81	?	?	?	?	?	?	?	?	?	?	?	?	?	?
16	234	?	55	0,04	7	0,17	110,69	0,79	-0,01	17,99	1,47	0,04	423,03	0,95	-0,02	22,75	0,99	-0,05	34,21	1	0,01	65,25	1,06	0,13	0,36	0,92	0,16	0,09	1,06	0,29	0,84	0,62	0,4	0,56	2,67	2,29	?	?	?	?	?	?	?	?	?	?	?	?	?
16	235	?	50	-0,09	5	-0,29	112,18	0,8	0,01	16,05	1,31	-0,11	449,35	1,01	0,06	22,61	0,99	-0,01	34,1	1	0	57,91	0,94	-0,11	0,29	0,74	-0,19	0,06	0,71	-0,33	0,62	0,46	-0,26	0,25	1,19	-0,55	?	?	?	?	?	?	?	?	?	?	?	?	?
16	236	?	49	-0,02	4	-0,2	113,65	0,81	0,01	17,4	1,42	0,08	441,58	0,99	-0,02	23,27	1,02	0,03	34,74	1,02	0,02	53,31	0,87	-0,08	0,29	0,74	0	0,06	0,71	0	0,71	0,53	0,15	0,32	1,53	0,28	?	?	?	?	?	?	?	?	?	?	?	?	?
16	237	?	?	?	?	?	?	?	?	?	?	?	?	?	?	?	?	?	34,01	1	-0,02	51,6	0,84	-0,03	?	?	?	?	?	?	?	?	?	?	?	?	?	?	?	?	?	?	?	?	?	?	?	?	?
16	238	?	51	?	6	?	118,47	0,84	?	21,38	1,75	?	426,42	0,96	?	44,82	1,96	?	34,1	1	0	52,09	0,85	0,01	0,31	0,8	?	0,09	1,06	?	0,61	0,45	?	0,24	1,14	?	?	?	?	?	?	?	?	?	?	?	?	?	?
16	239	?	?	?	?	?	?	?	?	?	?	?	?	?	?	?	?	?	34,3	1,01	0,01	57,72	0,94	0,11	?	?	?	?	?	?	?	?	?	?	?	?	?	?	?	?	?	?	?	?	?	?	?	?	?
16	240	?	50	?	3	?	108,69	0,78	?	15,25	1,25	?	437,47	0,98	?	22,58	0,99	?	?	?	?	?	?	?	0,28	0,72	?	0,07	0,83	?	0,88	0,65	?	0,52	2,48	?	?	?	?	?	?	?	?	?	?	?	?	?	?
16	241	?	51	0,02	5	0,67	110,44	0,79	0,02	17,69	1,45	0,16	437,11	0,98	0	29,09	1,27	0,29	33,97	1	?	56,7	0,92	?	0,23	0,59	-0,18	0,07	0,83	0	0,65	0,48	-0,26	0,46	2,19	-0,12	?	?	?	?	?	?	?	?	?	?	?	?	?
16	242	?	50	-0,02	7	0,4	113,91	0,81	0,03	18,29	1,5	0,03	451,62	1,01	0,03	25,34	1,11	-0,13	34,2	1	0,01	50,29	0,82	-0,11	0,33	0,85	0,43	0,07	0,83	0	0,64	0,48	-0,02	0,36	1,72	-0,22	?	?	?	?	?	?	?	?	?	?	?	?	?
16	243	?	?	?	?	?	?	?	?	?	?	?	?	?	?	?	?	?	?	?	?	?	?	?	?	?	?	?	?	?	?	?	?	?	?	?	?	?	?	?	?	?	?	?	?	?	?	?	?
16	244	?	51	?	4	?	113,47	0,81	?	17,72	1,45	?	430,3	0,96	?	25,63	1,12	?	34,82	1,02	?	51,36	0,84	?	0,31	0,8	?	0,06	0,71	?	0,62	0,46	?	0,2	0,95	?	?	?	?	?	?	?	?	?	?	?	?	?	?
16	245	?	52	0,02	6	0,5	117,02	0,83	0,03	19,51	1,6	0,1	448,81	1,01	0,04	27,06	1,18	0,06	33,92	0,99	-0,03	54,36	0,88	0,06	0,26	0,67	-0,16	0,06	0,71	0	0,76	0,57	0,23	0,49	2,34	1,45	?	?	?	?	?	?	?	?	?	?	?	?	?
16	246	?	?	?	?	?	?	?	?	?	?	?	?	?	?	?	?	?	34,13	1	0,01	58,65	0,95	0,08	?	?	?	?	?	?	?	?	?	?	?	?	?	?	?	?	?	?	?	?	?	?	?	?	?
16	247	?	?	?	?	?	?	?	?	?	?	?	?	?	?	?	?	?	33,85	0,99	-0,01	51,35	0,84	-0,12	?	?	?	?	?	?	?	?	?	?	?	?	?	?	?	?	?	?	?	?	?	?	?	?	?
16	248	?	?	?	?	?	?	?	?	?	?	?	?	?	?	?	?	?	32,73	0,96	-0,03	51,09	0,83	-0,01	?	?	?	?	?	?	?	?	?	?	?	?	?	?	?	?	?	?	?	?	?	?	?	?	?
16	249	?	?	?	?	?	?	?	?	?	?	?	?	?	?	?	?	?	32,88	0,96	0	52,4	0,85	0,03	?	?	?	?	?	?	?	?	?	?	?	?	?	?	?	?	?	?	?	?	?	?	?	?	?
16	250	?	?	?	?	?	?	?	?	?	?	?	?	?	?	?	?	?	34,4	1,01	0,05	51,94	0,84	-0,01	?	?	?	?	?	?	?	?	?	?	?	?	?	?	?	?	?	?	?	?	?	?	?	?	?
16	251	?	57	?	8	?	114,11	0,81	?	20,86	1,71	?	417,52	0,94	?	34,34	1,5	?	34,05	1	-0,01	52,51	0,85	0,01	0,25	0,64	?	0,06	0,71	?	0,48	0,36	?	0,09	0,43	?	?	?	?	?	?	?	?	?	?	?	?	?	?
51	71	83	96	?	4	?	128	1,05	?	8	0,43	?	350,67	0,82	?	12,22	0,2	?	?	?	?	?	?	?	0,28	0,72	?	0,21	1,4	?	0,56	0,58	?	0,07	0,21	?	91,75	1,76	?	13,6	0,51	?	10,547	?	?	?	?	?	?
51	83	168	90	?	8	?	110,27	0,91	?	23,18	1,25	?	399,51	0,94	?	76,11	1,25	?	34,48	1,02	?	46,68	0,6	?	0,37	0,95	?	0,17	1,13	?	1,45	1,51	?	0,65	1,92	?	54,9	1,05	?	17,72	0,66	?	18,073	?	-2	?	0	?	-1
51	211	286	?	?	?	?	?	?	?	?	?	?	?	?	?	?	?	?	33,32	0,98	-0,02	79,52	1,02	0,07	?	?	?	?	?	?	?	?	?	?	?	?	?	?	?	?	?	?	15,083	-0,08	?	?	?	?	?
51	212	176	?	?	?	?	?	?	?	?	?	?	?	?	?	?	?	?	33,74	1	0,01	59,31	0,76	-0,25	?	?	?	?	?	?	?	?	?	?	?	?	?	?	?	?	?	?	16,202	0,07	?	?	?	?	?
51	214	88	?	?	?	?	?	?	?	?	?	?	?	?	?	?	?	?	33,95	1	0	75,92	0,97	0,01	?	?	?	?	?	?	?	?	?	?	?	?	?	?	?	?	?	?	20,198	0,36	?	?	?	?	?
51	216	193	?	?	?	?	?	?	?	?	?	?	?	?	?	?	?	?	33,33	0,98	-0,01	88,56	1,13	-0,02	?	?	?	?	?	?	?	?	?	?	?	?	?	?	?	?	?	?	14,955	0,01	?	?	?	?	?
51	218	188	?	?	?	?	?	?	?	?	?	?	?	?	?	?	?	?	33,29	0,98	0	85,85	1,1	-0,03	?	?	?	?	?	?	?	?	?	?	?	?	?	?	?	?	?	?	14,926	0	?	?	?	?	?
51	220	219	?	?	?	?	?	?	?	?	?	?	?	?	?	?	?	?	33,12	0,98	-0,01	82,77	1,06	-0,01	?	?	?	?	?	?	?	?	?	?	?	?	?	?	?	?	?	?	1,592	0,07	?	?	?	?	?
51	221	181	?	?	?	?	?	?	?	?	?	?	?	?	?	?	?	?	33,73	1	0,02	75,35	0,96	-0,09	?	?	?	?	?	?	?	?	?	?	?	?	?	?	?	?	?	?	17,474	0,1	?	?	?	?	?
51	223	?	?	?	?	?	?	?	?	?	?	?	?	?	?	?	?	?	?	?	?	?	?	?	?	?	?	?	?	?	?	?	?	?	?	?	?	?	?	?	?	?	?	?	?	?	?	?	?
51	224	201	?	?	?	?	?	?	?	?	?	?	?	?	?	?	?	?	34,03	1,01	?	86,41	1,1	?	?	?	?	?	?	?	?	?	?	?	?	?	?	?	?	?	?	?	14,337	?	?	?	?	?	?
51	227	?	?	?	?	?	?	?	?	?	?	?	?	?	?	?	?	?	?	?	?	?	?	?	?	?	?	?	?	?	?	?	?	?	?	?	?	?	?	?	?	?	?	?	?	?	?	?	?
51	229	284	?	?	?	?	?	?	?	?	?	?	?	?	?	?	?	?	33,42	0,99	-0,01	89,37	1,14	0,19	?	?	?	?	?	?	?	?	?	?	?	?	?	?	?	?	?	?	14,187	-0,16	?	?	?	?	?
51	230	261	?	?	?	?	?	?	?	?	?	?	?	?	?	?	?	?	33,54	0,99	0	81,01	1,03	-0,09	?	?	?	?	?	?	?	?	?	?	?	?	?	?	?	?	?	?	14,254	0	?	?	?	?	?
51	231	189	?	?	?	?	?	?	?	?	?	?	?	?	?	?	?	?	33,6	0,99	0	85,54	1,09	0,06	?	?	?	?	?	?	?	?	?	?	?	?	?	?	?	?	?	?	14,789	0,04	?	?	?	?	?
51	233	162	?	?	?	?	?	?	?	?	?	?	?	?	?	?	?	?	32,97	0,97	-0,05	87,48	1,12	0,2	?	?	?	?	?	?	?	?	?	?	?	?	?	?	?	?	?	?	15,378	-0,05	?	?	?	?	?
52	103	?	?	?	?	?	?	?	?	?	?	?	?	?	?	?	?	?	30,96	0,94	?	59,61	0,93	?	?	?	?	?	?	?	?	?	?	?	?	?	?	?	?	?	?	?	?	?	?	?	?	?	?
52	104	205	73	?	36	?	111	0,86	?	9,9	0,65	?	447,25	1,03	?	22,97	0,79	?	33,52	1,01	0,08	94,97	1,49	0,59	0,7	1,58	?	?	?	?	?	?	?	?	?	?	42,08	0,99	?	21,86	1,78	?	16,752	?	69	?	49	?	21
52	105	208	85	0,16	6	-0,83	130,94	1,01	0,18	16,51	1,09	0,67	438,99	1,01	-0,02	33,62	1,15	0,46	33,92	1,03	0,01	83,23	1,3	-0,12	0,41	0,92	-0,41	0,09	0,97	?	0,49	0,88	?	0,12	0,61	?	47,81	1,12	0,14	15,83	1,29	-0,28	1,881	0,12	0	?	2	-0,96	-2
52	107	462	78	-0,08	9	0,5	130,45	1,01	0	15,29	1,01	-0,07	438,55	1,01	0	29,67	1,02	-0,12	34,69	1,05	0,02	66,24	1,04	-0,2	0,29	0,65	-0,29	0,13	1,4	0,44	0,55	0,99	0,12	0,29	1,47	1,42	53,38	1,25	0,12	15,36	1,25	-0,03	18,926	0,01	18	?	9	3,5	9
52	109	251	71	-0,09	8	-0,11	131,32	1,01	0,01	15,64	1,03	0,02	444,45	1,02	0,01	32,8	1,12	0,11	34	1,03	-0,02	65,16	1,02	-0,02	0,29	0,65	0	0,08	0,86	-0,38	0,51	0,91	-0,07	0,13	0,66	-0,55	46,28	1,09	-0,13	15,58	1,27	0,01	17,443	-0,08	?	?	2	-0,78	?
52	110	212	70	-0,01	6	-0,25	131,36	1,02	0	15,31	1,01	-0,02	442,72	1,02	0	32,28	1,1	-0,02	32,52	0,98	-0,04	65,28	1,02	0	0,32	0,72	0,1	0,07	0,75	-0,12	0,57	1,02	0,12	0,19	0,96	0,46	50,31	1,18	0,09	15,01	1,22	-0,04	16,094	-0,08	?	?	1	-0,5	?
52	111	171	71	0,01	5	-0,17	131,76	1,02	0	15,22	1,01	-0,01	451,29	1,04	0,02	31,26	1,07	-0,03	32,91	1	0,01	64,76	1,01	-0,01	0,47	1,06	0,47	0,1	1,07	0,43	0,49	0,88	-0,14	0,11	0,56	-0,42	43,53	1,02	-0,13	13,54	1,1	-0,1	17,466	0,09	4	?	2	1	2
52	112	224	74	0,04	7	0,4	132,99	1,03	0,01	15,27	1,01	0	427,72	0,98	-0,05	31,14	1,07	0	33,05	1	0	48,81	0,76	-0,25	0,43	0,97	-0,09	0,09	0,97	-0,1	0,49	0,88	0	0,08	0,41	-0,27	43,83	1,03	0,01	13,7	1,12	0,01	18,007	0,03	?	?	4	1	?
52	113	177	66	-0,11	7	0	133,18	1,03	0	14,58	0,96	-0,05	453,06	1,04	0,06	29,69	1,02	-0,05	33	1	0	56,11	0,88	0,15	0,39	0,88	-0,09	0,1	1,07	0,11	0,51	0,91	0,04	0,12	0,61	0,5	42,02	0,99	-0,04	11,26	0,92	-0,18	16,708	-0,07	10	?	1	-0,75	9
52	114	298	72	0,09	6	-0,14	130,02	1	-0,02	15,93	1,05	0,09	442,11	1,02	-0,02	32,19	1,1	0,08	32,25	0,98	-0,02	60,26	0,94	0,07	0,43	0,97	0,1	0,08	0,86	-0,2	0,51	0,91	0	0,13	0,66	0,08	40,4	0,95	-0,04	14,7	1,2	0,31	18,248	0,09	?	?	0	?	?
52	115	187	68	-0,06	5	-0,17	132,01	1,02	0,02	15,45	1,02	-0,03	456,79	1,05	0,03	27,68	0,95	-0,14	32,11	0,97	0	45,76	0,72	-0,24	0,41	0,92	-0,05	0,08	0,86	0	0,52	0,93	0,02	0,18	0,91	0,38	34,37	0,81	-0,15	8,49	0,69	-0,42	21,004	0,15	?	?	0	?	?
52	116	210	69	0,01	5	0	132,11	1,02	0	14,41	0,95	-0,07	439,53	1,01	-0,04	37,18	1,27	0,34	32,33	0,98	0,01	43,33	0,68	-0,05	0,47	1,06	0,15	0,1	1,07	0,25	0,48	0,86	-0,08	0,09	0,46	-0,5	49,31	1,16	0,43	16,27	1,33	0,92	16,023	-0,24	?	?	2	?	?
52	117	540	71	0,03	5	0	127,58	0,99	-0,03	15,57	1,03	0,08	442,13	1,02	0,01	26,24	0,9	-0,29	32,54	0,98	0,01	47,84	0,75	0,1	0,46	1,04	-0,02	0,09	0,97	-0,1	0,56	1	0,17	0,23	1,17	1,56	39,67	0,93	-0,2	14,53	1,18	-0,11	21,879	0,37	1	?	0	?	1
52	118	207	70	-0,01	5	0	130,98	1,01	0,03	14,96	0,99	-0,04	444,26	1,02	0	27,68	0,95	0,05	33,26	1,01	0,02	59,92	0,94	0,25	0,39	0,88	-0,15	0,08	0,86	-0,11	0,47	0,84	-0,16	0,06	0,3	-0,74	36,55	0,86	-0,08	10,27	0,84	-0,29	19,601	-0,1	?	?	0	?	?
52	119	171	77	0,1	6	0,2	127,36	0,98	-0,03	14,66	0,97	-0,02	418,78	0,96	-0,06	28,34	0,97	0,02	34,13	1,03	0,03	52,23	0,82	-0,13	0,56	1,26	0,44	0,1	1,07	0,25	0,49	0,88	0,04	0,12	0,61	1	39,43	0,92	0,08	10,9	0,89	0,06	19,705	0,01	-5	?	2	?	-7
52	120	114	70	-0,09	5	-0,17	128,07	0,99	0,01	13,89	0,92	-0,05	430,47	0,99	0,03	28,96	0,99	0,02	32,87	0,99	-0,04	64,4	1,01	0,23	0,46	1,04	-0,18	0,08	0,86	-0,2	0,5	0,9	0,02	0,1	0,51	-0,17	55,67	1,31	0,41	13,66	1,11	0,25	14,228	-0,28	5	-2	3	0,5	2
52	121	194	73	0,04	4	-0,2	128,85	1	0,01	14,75	0,98	0,06	431,35	0,99	0	28,71	0,98	-0,01	33,72	1,02	0,03	54,42	0,85	-0,15	0,5	1,13	0,09	0,07	0,75	-0,12	0,56	1	0,12	0,29	1,47	1,9	53,47	1,25	-0,04	14,33	1,17	0,05	15,172	0,07	4	-0,2	1	-0,67	3
52	122	495	72	-0,01	5	0,25	125,84	0,97	-0,02	14,34	0,95	-0,03	425,72	0,98	-0,01	23,48	0,8	-0,18	33,47	1,01	-0,01	62,45	0,98	0,15	0,43	0,97	-0,14	0,1	1,07	0,43	0,51	0,91	-0,09	0,16	0,81	-0,45	40,08	0,94	-0,25	12,96	1,06	-0,1	13,593	-0,1	?	?	0	?	?
52	123	210	79	0,1	5	0	128,08	0,99	0,02	15,44	1,02	0,08	415,36	0,95	-0,02	29,31	1	0,25	34,07	1,03	0,02	86,12	1,35	0,38	0,45	1,01	0,05	0,09	0,97	-0,1	0,53	0,95	0,04	0,16	0,81	0	42,68	1	0,06	12,78	1,04	-0,01	18,997	0,4	?	?	0	?	?
52	124	271	68	-0,14	4	-0,2	127,04	0,98	-0,01	15,09	1	-0,02	441,2	1,01	0,06	29,15	1	-0,01	34,02	1,03	0	73,54	1,15	-0,15	0,44	0,99	-0,02	0,13	1,4	0,44	0,49	0,88	-0,08	0,04	0,2	-0,75	46,07	1,08	0,08	11,55	0,94	-0,1	1,672	-0,12	?	?	?	?	?
52	125	177	66	-0,03	5	0,25	128,84	1	0,01	14,57	0,96	-0,03	452,76	1,04	0,03	25,85	0,88	-0,11	32,93	1	-0,03	76,42	1,2	0,04	0,33	0,74	-0,25	0,09	0,97	-0,31	0,55	0,99	0,12	0,21	1,06	4,25	31,96	0,75	-0,31	9,28	0,76	-0,2	20,982	0,25	?	?	1	?	?
52	126	157	72	0,09	5	0	128,27	0,99	0	14,43	0,95	-0,01	429,16	0,99	-0,05	28,6	0,98	0,11	33,72	1,02	0,02	78,11	1,22	0,02	0,41	0,92	0,24	0,09	0,97	0	0,48	0,86	-0,13	0,05	0,25	-0,76	35,44	0,83	0,11	11,89	0,97	0,28	21,326	0,02	?	?	0	?	?
52	127	154	68	-0,06	4	-0,2	125,28	0,97	-0,02	14,16	0,94	-0,02	439,44	1,01	0,02	23,81	0,81	-0,17	33,15	1	-0,02	76,72	1,2	-0,02	0,46	1,04	0,12	0,09	0,97	0	0,52	0,93	0,08	0,14	0,71	1,8	52,36	1,23	0,48	11,11	0,9	-0,07	14,658	-0,31	3	?	2	?	1
52	128	241	84	0,24	5	0,25	126,91	0,98	0,01	16,95	1,12	0,2	413,88	0,95	-0,06	24,89	0,85	0,05	33,43	1,01	0,01	87,8	1,37	0,14	0,53	1,19	0,15	0,07	0,75	-0,22	?	?	?	?	?	?	43	1,01	-0,18	17,18	1,4	0,55	19,101	0,3	?	?	0	?	?
52	129	232	83	-0,01	8	0,6	126,34	0,98	0	16,3	1,08	-0,04	404,18	0,93	-0,02	36,46	1,25	0,46	33,9	1,03	0,01	84,15	1,32	-0,04	0,47	1,06	-0,11	0,11	1,18	0,57	0,5	0,9	?	0,16	0,81	?	45,32	1,06	0,05	15,83	1,29	-0,08	17,406	-0,09	?	?	6	?	?
52	130	227	71	-0,14	5	-0,38	129,36	1	0,02	14,39	0,95	-0,12	443,38	1,02	0,1	28,5	0,98	-0,22	33,78	1,02	0	91,94	1,44	0,09	0,43	0,97	-0,09	0,08	0,86	-0,27	0,54	0,97	0,08	0,23	1,17	0,44	43,74	1,03	-0,03	15,4	1,25	-0,03	17,472	0	?	?	1	-0,83	?
52	131	214	72	0,01	6	0,2	127,88	0,99	-0,01	14,38	0,95	0	425,04	0,98	-0,04	27,68	0,95	-0,03	34,17	1,03	0,01	88,61	1,39	-0,04	0,45	1,01	0,05	0,08	0,86	0	0,54	0,97	0	0,19	0,96	-0,17	44,78	1,05	0,02	14,14	1,15	-0,08	17,255	-0,01	1	?	1	0	0
52	132	254	71	-0,01	7	0,17	126,17	0,98	-0,01	14,28	0,94	-0,01	435,93	1	0,03	28,93	0,99	0,05	34,55	1,04	0,01	85,22	1,33	-0,04	0,42	0,95	-0,07	0,08	0,86	0	0,51	0,91	-0,06	0,16	0,81	-0,16	50,53	1,18	0,13	14,54	1,18	0,03	15,977	-0,07	0	?	2	1	-1
52	133	184	76	0,07	5	-0,29	131,52	1,02	0,04	14,61	0,97	0,02	436,35	1	0	28,94	0,99	0	34,12	1,03	-0,01	84,35	1,32	-0,01	0,44	0,99	0,05	0,08	0,86	0	0,69	1,24	0,35	0,63	3,19	2,94	42,73	1	-0,15	14,36	1,17	-0,01	18,969	0,19	?	?	2	0	?
52	134	172	75	-0,01	12	1,4	127,45	0,98	-0,03	14,93	0,99	0,02	430,92	0,99	-0,01	26,59	0,91	-0,08	31,94	0,97	-0,06	61,96	0,97	-0,27	0,43	0,97	-0,02	0,11	1,18	0,38	0,47	0,84	-0,32	0,06	0,3	-0,9	47,53	1,11	0,11	14,69	1,2	0,02	1,711	-0,1	10	?	2	0	8
52	135	215	65	-0,13	9	-0,25	130,06	1,01	0,02	14,56	0,96	-0,02	454,97	1,05	0,06	32,54	1,11	0,22	33,9	1,03	0,06	72,96	1,14	0,18	0,4	0,9	-0,07	0,08	0,86	-0,27	0,57	1,02	0,21	0,21	1,06	2,5	37,75	0,89	-0,21	11,54	0,94	-0,21	18,006	0,05	10	0	3	0,5	7
52	136	457	68	0,05	4	-0,56	130,63	1,01	0	14,59	0,97	0	454,26	1,04	0	24,51	0,84	-0,25	33,25	1,01	-0,02	63,36	0,99	-0,13	0,43	0,97	0,07	0,08	0,86	0	0,66	1,18	0,16	0,41	2,08	0,95	37,3	0,87	-0,01	9,2	0,75	-0,2	13,445	-0,25	?	?	1	-0,67	?
52	137	214	75	0,1	7	0,75	129,15	1	-0,01	15,05	1	0,03	425,57	0,98	-0,06	30,24	1,03	0,23	34,02	1,03	0,02	73,19	1,15	0,16	0,38	0,86	-0,12	0,09	0,97	0,12	0,53	0,95	-0,2	0,31	1,57	-0,24	50,49	1,18	0,35	15,82	1,29	0,72	16,856	0,25	-1	?	2	1	-3
52	138	217	71	-0,05	5	-0,29	134,7	1,04	0,04	15,43	1,02	0,03	451,75	1,04	0,06	27,73	0,95	-0,08	34,79	1,05	0,02	73	1,14	0	0,37	0,83	-0,03	0,08	0,86	-0,11	0,57	1,02	0,08	0,18	0,91	-0,42	43,45	1,02	-0,14	11,89	0,97	-0,25	15,531	-0,08	7	-8	1	-0,5	6
52	139	306	65	-0,08	7	0,4	132,38	1,02	-0,02	14,56	0,96	-0,06	471,3	1,08	0,04	33,04	1,13	0,19	34,47	1,04	-0,01	73,2	1,15	0	0,41	0,92	0,11	0,1	1,07	0,25	0,62	1,11	0,09	0,37	1,87	1,06	42,31	0,99	-0,03	14	1,14	0,18	13,571	-0,13	3	-0,57	2	1	1
52	140	242	70	0,08	6	-0,14	131,62	1,02	-0,01	15,1	1	0,04	450,98	1,04	-0,04	28,96	0,99	-0,12	34,26	1,04	-0,01	78,18	1,22	0,07	0,43	0,97	0,05	0,09	0,97	-0,1	0,47	0,84	-0,24	0,06	0,3	-0,84	48,81	1,14	0,15	13,91	1,13	-0,01	16,184	0,19	?	?	2	0	?
52	141	151	72	0,03	6	0	133,49	1,03	0,01	14,48	0,96	-0,04	450,94	1,04	0	27,25	0,93	-0,06	34,63	1,05	0,01	88,12	1,38	0,13	0,42	0,95	-0,02	0,1	1,07	0,11	0,48	0,86	0,02	0,09	0,46	0,5	39,11	0,92	-0,2	13,75	1,12	-0,01	20,025	0,24	?	?	3	0,5	?
52	142	208	?	?	?	?	?	?	?	?	?	?	?	?	?	?	?	?	34,51	1,04	0	79,2	1,24	-0,1	?	?	?	?	?	?	?	?	?	?	?	?	?	?	?	?	?	?	16,182	-0,19	?	?	?	?	?
52	143	190	69	?	9	?	129,94	1	?	13,91	0,92	?	443,01	1,02	?	31,57	1,08	?	35,09	1,06	0,02	86,43	1,35	0,09	0,35	0,79	?	0,08	0,86	?	0,44	0,79	?	?	?	?	39,35	0,92	?	14,02	1,14	?	19,701	0,22	-2	?	7	?	-9
52	144	156	68	-0,01	7	-0,22	131,36	1,02	0,01	14,12	0,93	0,02	446,8	1,03	0,01	25,72	0,88	-0,19	34,47	1,04	-0,02	74,6	1,17	-0,14	0,33	0,74	-0,06	0,08	0,86	0	0,45	0,81	0,02	0,01	0,05	?	44,42	1,04	0,13	14,21	1,16	0,01	16,896	-0,14	?	?	0	?	?
52	145	182	72	0,06	10	0,43	128,98	1	-0,02	14,98	0,99	0,06	432,88	0,99	-0,03	27,67	0,95	0,08	34,28	1,04	-0,01	84,44	1,32	0,13	0,39	0,88	0,18	0,11	1,18	0,38	0,53	0,95	0,18	0,1	0,51	9	52,05	1,22	0,17	16,25	1,32	0,14	15,389	-0,09	?	?	1	?	?
52	146	163	73	0,01	7	-0,3	130,45	1,01	0,01	13,79	0,91	-0,08	443,33	1,02	0,02	27,29	0,93	-0,01	34,92	1,06	0,02	85,65	1,34	0,01	0,46	1,04	0,18	0,08	0,86	-0,27	0,49	0,88	-0,08	0,14	0,71	0,4	36,26	0,85	-0,3	13,17	1,07	-0,19	16,632	0,08	-5	?	3	2	-8
52	147	208	73	0	8	0,14	130,68	1,01	0	14,39	0,95	0,04	439,11	1,01	-0,01	28,38	0,97	0,04	34,28	1,04	-0,02	87,01	1,36	0,02	0,39	0,88	-0,15	0,12	1,29	0,5	0,56	1	0,14	0,27	1,37	0,93	43,25	1,01	0,19	15,51	1,26	0,18	18,486	0,11	?	?	2	-0,33	?
52	148	150	76	0,04	8	0	132,07	1,02	0,01	14,8	0,98	0,03	435,56	1	-0,01	27,21	0,93	-0,04	33,35	1,01	-0,03	92,21	1,44	0,06	0,4	0,9	0,03	0,09	0,97	-0,25	0,58	1,04	0,04	0,41	2,08	0,52	34,74	0,81	-0,2	8,87	0,72	-0,43	21,847	0,18	-2	?	1	-0,5	-4
52	149	288	71	-0,07	11	0,38	128,37	0,99	-0,03	15,02	0,99	0,01	448	1,03	0,03	28,11	0,96	0,03	34,12	1,03	0,02	70,73	1,11	-0,23	0,37	0,83	-0,08	0,1	1,07	0,11	0,5	0,9	-0,14	0,12	0,61	-0,71	50,58	1,19	0,46	17,83	1,45	1,01	15,789	-0,28	6	-4	3	2	3
52	150	190	73	0,03	13	0,18	129,48	1	0,01	14,74	0,98	-0,02	440,99	1,01	-0,02	24,78	0,85	-0,12	33,92	1,03	-0,01	86,63	1,36	0,22	0,39	0,88	0,05	0,14	1,5	0,4	0,62	1,11	0,24	0,36	1,82	2	41,13	0,96	-0,19	13,89	1,13	-0,22	18,991	0,2	?	?	1	-0,67	?
52	151	225	73	0	6	-0,54	125,98	0,97	-0,03	14,7	0,97	0	427,2	0,98	-0,03	29,23	1	0,18	34,41	1,04	0,01	87,89	1,38	0,01	0,36	0,81	-0,08	0,1	1,07	-0,29	0,49	0,88	-0,21	0,14	0,71	-0,61	43,34	1,02	0,05	15,35	1,25	0,11	18,177	-0,04	2	?	1	0	1
52	152	291	73	0	10	0,67	128,23	0,99	0,02	13,78	0,91	-0,06	428,93	0,99	0	34,24	1,17	0,17	33,91	1,03	-0,01	71,96	1,13	-0,18	0,41	0,92	0,14	0,11	1,18	0,1	0,51	0,91	0,04	0,08	0,41	-0,43	47,61	1,12	0,1	17,1	1,39	0,11	17,284	-0,05	?	?	-1	-2	?
52	153	303	73	0	9	-0,1	128,92	1	0,01	14,95	0,99	0,08	427,83	0,98	0	34,22	1,17	0	33,71	1,02	-0,01	87,88	1,38	0,22	0,4	0,9	-0,02	0,12	1,29	0,09	0,54	0,97	0,06	0,12	0,61	0,5	36,94	0,87	-0,22	10,75	0,88	-0,37	18,393	0,06	?	?	0	?	?
52	154	234	86	0,18	9	0	121,87	0,94	-0,05	16,38	1,08	0,1	393	0,9	-0,08	33,5	1,15	-0,02	34,64	1,05	0,03	79,96	1,25	-0,09	0,52	1,17	0,3	0,11	1,18	-0,08	0,48	0,86	-0,11	0,07	0,35	-0,42	50,61	1,19	0,37	17,77	1,45	0,65	18,792	0,02	4	?	2	?	1
52	155	250	74	-0,14	15	0,67	126,86	0,98	0,04	14,17	0,94	-0,13	431,36	0,99	0,1	33,12	1,13	-0,01	34,21	1,03	-0,01	91,87	1,44	0,15	0,38	0,86	-0,27	0,11	1,18	0	0,54	0,97	0,13	0,15	0,76	1,14	52,82	1,24	0,04	18,33	1,49	0,03	15,824	-0,16	?	?	2	0	?
52	156	305	79	0,07	6	-0,6	124,56	0,96	-0,02	15,6	1,03	0,1	418,11	0,96	-0,03	30,82	1,05	-0,07	33,72	1,02	-0,01	76,05	1,19	-0,17	0,49	1,1	0,29	0,09	0,97	-0,18	0,56	1	0,04	0,29	1,47	0,93	49,78	1,17	-0,06	17,11	1,39	-0,07	15,983	0,01	?	?	0	?	?
52	157	244	76	-0,04	7	0,17	127,63	0,99	0,02	14,36	0,95	-0,08	429,56	0,99	0,03	31,32	1,07	0,02	33,64	1,02	0	84,32	1,32	0,11	0,46	1,04	-0,06	0,08	0,86	-0,11	0,45	0,81	-0,2	0,05	0,25	-0,83	41,01	0,96	-0,18	13,09	1,07	-0,23	19,691	0,23	?	?	5	?	?
52	158	188	80	0,05	6	-0,14	125,06	0,97	-0,02	14,69	0,97	0,02	398,97	0,92	-0,07	32,8	1,12	0,05	32,8	0,99	-0,02	59,54	0,93	-0,29	0,44	0,99	-0,04	0,09	0,97	0,12	0,55	0,99	0,22	0,18	0,91	2,6	46,58	1,09	0,14	12,87	1,05	-0,02	18,724	-0,05	1	?	2	-0,6	-1
52	159	184	77	-0,04	7	0,17	130,97	1,01	0,05	14,73	0,97	0	427,96	0,98	0,07	30,6	1,05	-0,07	33,29	1,01	0,01	90,33	1,41	0,52	0,36	0,81	-0,18	0,12	1,29	0,33	0,49	0,88	-0,11	0,09	0,46	-0,5	36,96	0,87	-0,21	13,38	1,09	0,04	21,655	0,16	?	?	2	0	?
52	160	184	76	-0,01	7	0	130,02	1	-0,01	14,51	0,96	-0,01	428,06	0,98	0	31,44	1,08	0,03	34,29	1,04	0,03	90,85	1,42	0,01	0,3	0,68	-0,17	0,1	1,07	-0,17	0,48	0,86	-0,02	0,1	0,51	0,11	34,78	0,82	-0,06	12,77	1,04	-0,05	22,677	0,05	5	?	2	0	3
52	161	519	70	-0,08	7	0	129,08	1	-0,01	14,43	0,95	-0,01	439,32	1,01	0,03	27,92	0,96	-0,11	33,65	1,02	-0,02	69,52	1,09	-0,23	0,38	0,86	0,27	0,06	0,64	-0,4	0,47	0,84	-0,02	0,05	0,25	-0,5	45,36	1,06	0,3	15,11	1,23	0,18	14,549	-0,36	?	?	7	2,5	?
52	162	?	79	0,13	5	-0,29	126,75	0,98	-0,02	15,58	1,03	0,08	425,33	0,98	-0,03	25,67	0,88	-0,08	33,62	1,02	0	70,72	1,11	0,02	0,46	1,04	0,21	0,07	0,75	0,17	0,53	0,95	0,13	0,13	0,66	1,6	?	?	?	?	?	?	?	?	?	?	?	?	?
52	163	?	76	-0,04	7	0,4	130,65	1,01	0,03	14,84	0,98	-0,05	420,77	0,97	-0,01	32,89	1,13	0,28	33,75	1,02	0	72,45	1,13	0,02	0,43	0,97	-0,07	0,08	0,86	0,14	0,55	0,99	0,04	0,23	1,17	0,77	?	?	?	?	?	?	?	?	?	?	?	?	?
52	164	158	74	-0,03	6	-0,14	128,19	0,99	-0,02	14,61	0,97	-0,02	437,22	1	0,04	28,21	0,97	-0,14	33,44	1,01	-0,01	80,46	1,26	0,11	0,42	0,95	-0,02	0,08	0,86	0	0,51	0,91	-0,07	0,22	1,11	-0,04	39,12	0,92	?	13,99	1,14	?	20,695	?	2	?	3	?	-1
52	166	?	68	-0,08	5	-0,17	129,53	1	0,01	14,85	0,98	0,02	447,89	1,03	0,02	24,16	0,83	-0,14	33,24	1,01	-0,01	63,61	1	-0,21	0,4	0,9	-0,05	0,08	0,86	0	0,52	0,93	0,02	0,14	0,71	-0,36	?	?	?	?	?	?	?	?	?	?	?	?	?
52	168	?	?	?	?	?	?	?	?	?	?	?	?	?	?	?	?	?	33,49	1,01	0,01	80,7	1,26	0,27	?	?	?	?	?	?	?	?	?	?	?	?	?	?	?	?	?	?	?	?	?	?	?	?	?
52	170	?	75	?	6	?	126,8	0,98	?	14,52	0,96	?	430,31	0,99	?	34,23	1,17	?	33,78	1,02	0,01	87,86	1,38	0,09	0,39	0,88	?	0,09	0,97	?	0,57	1,02	?	0,42	2,13	?	?	?	?	?	?	?	?	?	?	?	?	?	?
52	171	?	73	-0,03	7	0,17	128,52	0,99	0,01	14,06	0,93	-0,03	441,34	1,01	0,03	26,15	0,89	-0,24	32,89	0,99	-0,03	63,14	0,99	-0,28	0,43	0,97	0,1	0,09	0,97	0	0,55	0,99	-0,04	0,28	1,42	-0,33	?	?	?	?	?	?	?	?	?	?	?	?	?
52	173	?	?	?	?	?	?	?	?	?	?	?	?	?	?	?	?	?	?	?	?	?	?	?	?	?	?	?	?	?	?	?	?	?	?	?	?	?	?	?	?	?	?	?	?	?	?	?	?
52	174	?	75	?	6	?	125,43	0,97	?	14,08	0,93	?	427,35	0,98	?	33,24	1,14	?	33,36	1,01	?	85,96	1,35	?	0,39	0,88	?	0,1	1,07	?	0,62	1,11	?	0,27	1,37	?	?	?	?	?	?	?	?	?	?	?	?	?	?
52	175	?	70	-0,07	9	0,5	129,91	1	0,04	13,55	0,9	-0,04	438,54	1,01	0,03	32,81	1,12	-0,01	33,03	1	-0,01	82,21	1,29	-0,04	0,35	0,79	-0,1	0,12	1,29	0,2	0,47	0,84	-0,24	0,09	0,46	-0,67	?	?	?	?	?	?	?	?	?	?	?	?	?
52	176	?	75	0,07	5	-0,44	126,48	0,98	-0,03	14,98	0,99	0,11	424,02	0,97	-0,03	30,3	1,04	-0,08	33,16	1	0	79,26	1,24	-0,04	0,45	1,01	0,29	0,1	1,07	-0,17	0,55	0,99	0,17	0,16	0,81	0,78	?	?	?	?	?	?	?	?	?	?	?	?	?
52	177	?	71	-0,05	6	0,2	129,88	1	0,03	14,48	0,96	-0,03	442,68	1,02	0,04	34,82	1,19	0,15	33,3	1,01	0	64,06	1	-0,19	0,46	1,04	0,02	0,1	1,07	0	0,44	0,79	-0,2	0,04	0,2	-0,75	?	?	?	?	?	?	?	?	?	?	?	?	?
52	178	?	78	0,1	6	0	128,76	1	-0,01	15,54	1,03	0,07	424,49	0,98	-0,04	27,33	0,94	-0,22	33,23	1	0	81,59	1,28	0,27	0,45	1,01	-0,02	0,11	1,18	0,1	0,54	0,97	0,23	0,23	1,17	4,75	?	?	?	?	?	?	?	?	?	?	?	?	?
52	180	?	70	-0,1	5	-0,17	130,17	1,01	0,01	14,75	0,98	-0,05	452,59	1,04	0,07	27,5	0,94	0,01	34,24	1,04	0,03	57,63	0,9	-0,29	0,42	0,95	-0,07	0,09	0,97	-0,18	0,52	0,93	-0,04	0,13	0,66	-0,43	?	?	?	?	?	?	?	?	?	?	?	?	?
52	181	?	71	0,01	5	0	132,97	1,03	0,02	14,64	0,97	-0,01	455,17	1,05	0,01	29,35	1	0,07	33,3	1,01	-0,03	71,14	1,11	0,23	0,42	0,95	0	0,09	0,97	0	0,52	0,93	0	0,15	0,76	0,15	?	?	?	?	?	?	?	?	?	?	?	?	?
52	182	?	72	0,01	6	0,2	132,39	1,02	0	15,22	1,01	0,04	447,33	1,03	-0,02	27,16	0,93	-0,07	33,79	1,02	0,01	79,35	1,24	0,12	0,38	0,86	-0,1	0,1	1,07	0,11	0,5	0,9	-0,04	0,1	0,51	-0,33	?	?	?	?	?	?	?	?	?	?	?	?	?
52	183	?	76	0,06	4	-0,33	131,56	1,02	-0,01	14,99	0,99	-0,02	445,21	1,02	0	26,65	0,91	-0,02	33,88	1,02	0	65,34	1,02	-0,18	0,45	1,01	0,18	0,08	0,86	-0,2	0,51	0,91	0,02	0,15	0,76	0,5	?	?	?	?	?	?	?	?	?	?	?	?	?
52	184	?	73	-0,04	6	0,5	129,62	1	-0,01	15,11	1	0,01	450,26	1,03	0,01	31,65	1,08	0,19	34,05	1,03	0,01	80,28	1,26	0,23	0,36	0,81	-0,2	0,08	0,86	0	0,57	1,02	0,12	0,16	0,81	0,07	?	?	?	?	?	?	?	?	?	?	?	?	?
52	185	?	69	-0,05	6	0	129,41	1	0	14,88	0,98	-0,02	451,39	1,04	0	29,89	1,02	-0,06	33,63	1,02	-0,01	76,15	1,19	-0,05	0,34	0,77	-0,06	0,09	0,97	0,12	0,5	0,9	-0,12	0,07	0,35	-0,56	?	?	?	?	?	?	?	?	?	?	?	?	?
52	186	?	74	0,07	13	1,17	130,66	1,01	0,01	14,33	0,95	-0,04	424,41	0,98	-0,06	29,24	1	-0,02	34,9	1,06	0,04	89,49	1,4	0,18	0,3	0,68	-0,12	0,14	1,5	0,56	0,56	1	0,12	0,25	1,27	2,57	?	?	?	?	?	?	?	?	?	?	?	?	?
52	187	?	71	-0,04	13	0	131,41	1,02	0,01	15,4	1,02	0,07	436,45	1	0,03	30,54	1,04	0,04	33,99	1,03	-0,03	91,13	1,43	0,02	0,29	0,65	-0,03	0,11	1,18	-0,21	0,53	0,95	-0,05	0,16	0,81	-0,36	?	?	?	?	?	?	?	?	?	?	?	?	?
52	188	?	73	0,03	6	-0,54	128,3	0,99	-0,02	14,26	0,94	-0,07	432,11	0,99	-0,01	31,99	1,09	0,05	34,61	1,05	0,02	66,62	1,04	-0,27	0,46	1,04	0,59	0,09	0,97	-0,18	0,53	0,95	0	0,14	0,71	-0,12	?	?	?	?	?	?	?	?	?	?	?	?	?
52	189	?	64	-0,12	5	-0,17	123,76	0,96	-0,04	12,56	0,83	-0,12	450,1	1,03	0,04	26,75	0,92	-0,16	34,11	1,03	-0,01	62,09	0,97	-0,07	0,4	0,9	-0,13	0,07	0,75	-0,22	0,44	0,79	-0,17	0,05	0,25	-0,64	?	?	?	?	?	?	?	?	?	?	?	?	?
52	190	?	73	0,14	6	0,2	131,13	1,01	0,06	14,16	0,94	0,13	435,75	1	-0,03	33,43	1,14	0,25	32,49	0,98	-0,05	71,54	1,12	0,15	0,45	1,01	0,12	0,09	0,97	0,29	0,47	0,84	0,07	0,04	0,2	-0,2	?	?	?	?	?	?	?	?	?	?	?	?	?
52	191	?	68	-0,07	6	0	130,07	1,01	-0,01	14,28	0,94	0,01	448,65	1,03	0,03	28,09	0,96	-0,16	32,53	0,98	0	54,35	0,85	-0,24	0,48	1,08	0,07	0,08	0,86	-0,11	0,6	1,08	0,28	0,21	1,06	4,25	?	?	?	?	?	?	?	?	?	?	?	?	?
52	192	?	70	0,03	6	0	131,11	1,01	0,01	14,67	0,97	0,03	441,98	1,02	-0,01	31,36	1,07	0,12	32,64	0,99	0	62,02	0,97	0,14	0,45	1,01	-0,06	0,09	0,97	0,12	0,49	0,88	-0,18	0,07	0,35	-0,67	?	?	?	?	?	?	?	?	?	?	?	?	?
52	193	?	69	-0,01	7	0,17	128,55	0,99	-0,02	13,83	0,91	-0,06	434,09	1	-0,02	31,22	1,07	0	32,9	0,99	0,01	61,96	0,97	0	0,43	0,97	-0,04	0,08	0,86	-0,11	0,49	0,88	0	0,06	0,3	-0,14	?	?	?	?	?	?	?	?	?	?	?	?	?
52	194	?	?	?	?	?	?	?	?	?	?	?	?	?	?	?	?	?	?	?	?	?	?	?	?	?	?	?	?	?	?	?	?	?	?	?	?	?	?	?	?	?	?	?	?	?	?	?	?
52	195	?	72	?	5	?	129,88	1	?	14,45	0,96	?	441,03	1,01	?	26,2	0,9	?	32,69	0,99	?	56,61	0,89	?	0,46	1,04	?	0,08	0,86	?	0,63	1,13	?	0,35	1,77	?	?	?	?	?	?	?	?	?	?	?	?	?	?
52	196	?	68	-0,06	6	0,2	129,75	1	0	14,42	0,95	0	440,49	1,01	0	27,3	0,93	0,04	32,22	0,97	-0,01	69,34	1,09	0,22	0,42	0,95	-0,09	0,09	0,97	0,12	0,47	0,84	-0,25	0,06	0,3	-0,83	?	?	?	?	?	?	?	?	?	?	?	?	?
52	198	?	75	0,1	5	-0,17	129,82	1	0	14,66	0,97	0,02	429,22	0,99	-0,03	30,54	1,04	0,12	33,28	1,01	0,03	66,34	1,04	-0,04	0,48	1,08	0,14	0,09	0,97	0	0,54	0,97	0,15	0,23	1,17	2,83	?	?	?	?	?	?	?	?	?	?	?	?	?
52	200	?	73	0,09	6	0	131,7	1,02	0,02	14,65	0,97	-0,05	434,78	1	-0,03	27,99	0,96	0,01	33,58	1,02	0,01	81,02	1,27	0,28	0,4	0,9	-0,09	0,08	0,86	0	0,53	0,95	-0,26	0,17	0,86	-0,47	?	?	?	?	?	?	?	?	?	?	?	?	?
52	201	?	74	0,01	5	-0,17	128,61	0,99	-0,02	15,03	0,99	0,03	426,58	0,98	-0,02	26,41	0,9	-0,06	33,64	1,02	0	62,5	0,98	-0,23	0,49	1,1	0,22	0,08	0,86	0	0,54	0,97	0,02	0,1	0,51	-0,41	?	?	?	?	?	?	?	?	?	?	?	?	?
52	202	?	75	0,01	5	0	130,52	1,01	0,01	14,65	0,97	-0,03	429,76	0,99	0,01	26,65	0,91	0,01	33,65	1,02	0	63,28	0,99	0,01	0,44	0,99	-0,1	0,08	0,86	0	0,51	0,91	-0,06	0,12	0,61	0,2	?	?	?	?	?	?	?	?	?	?	?	?	?
52	203	?	76	0,01	6	0,2	125,81	0,97	-0,04	13,43	0,89	-0,08	414,85	0,95	-0,03	32,46	1,11	0,22	34,56	1,04	0,03	66,78	1,05	0,06	0,44	0,99	0	0,1	1,07	0,25	0,58	1,04	0,14	0,22	1,11	0,83	?	?	?	?	?	?	?	?	?	?	?	?	?
52	204	?	72	-0,05	5	-0,17	128,3	0,99	0,02	14,47	0,96	0,08	429,73	0,99	0,04	30,08	1,03	-0,07	34,02	1,03	-0,02	77,52	1,21	0,16	0,43	0,97	-0,02	0,09	0,97	-0,1	0,51	0,91	-0,12	0,11	0,56	-0,5	?	?	?	?	?	?	?	?	?	?	?	?	?
52	205	?	71	-0,01	5	0	130,2	1,01	0,01	14,27	0,94	-0,01	436,22	1	0,02	24,7	0,85	-0,18	33,27	1,01	-0,02	66,61	1,04	-0,14	0,41	0,92	-0,05	0,07	0,75	-0,22	0,47	0,84	-0,08	0,07	0,35	-0,36	?	?	?	?	?	?	?	?	?	?	?	?	?
52	206	?	73	0,03	5	0	129,15	1	-0,01	15,1	1	0,06	436,61	1	0	30,31	1,04	0,23	33,73	1,02	0,01	67,59	1,06	0,01	0,41	0,92	0	0,08	0,86	0,14	0,63	1,13	0,34	0,4	2,03	4,71	?	?	?	?	?	?	?	?	?	?	?	?	?
52	207	?	?	?	?	?	?	?	?	?	?	?	?	?	?	?	?	?	?	?	?	?	?	?	?	?	?	?	?	?	?	?	?	?	?	?	?	?	?	?	?	?	?	?	?	?	?	?	?
52	209	?	?	?	?	?	?	?	?	?	?	?	?	?	?	?	?	?	?	?	?	?	?	?	?	?	?	?	?	?	?	?	?	?	?	?	?	?	?	?	?	?	?	?	?	?	?	?	?
52	210	?	73	?	5	?	130,21	1,01	?	14,6	0,97	?	437,38	1,01	?	30,16	1,03	?	33,41	1,01	?	64,62	1,01	?	0,43	0,97	?	0,09	0,97	?	0,48	0,86	?	0,08	0,41	?	?	?	?	?	?	?	?	?	?	?	?	?	?
52	212	?	68	-0,07	6	0,2	128,99	1	-0,01	14,16	0,94	-0,03	437,14	1	0	33,49	1,15	0,11	32,67	0,99	-0,02	60,62	0,95	-0,06	0,39	0,88	-0,09	0,09	0,97	0	0,58	1,04	0,21	0,17	0,86	1,12	?	?	?	?	?	?	?	?	?	?	?	?	?
52	213	?	72	0,06	4	-0,33	125,93	0,97	-0,02	14,65	0,97	0,03	436,92	1	0	23,12	0,79	-0,31	32,03	0,97	-0,02	61,51	0,96	0,01	0,44	0,99	0,13	0,07	0,75	-0,22	0,61	1,09	0,05	0,33	1,67	0,94	?	?	?	?	?	?	?	?	?	?	?	?	?
52	214	?	79	0,1	8	1	127,29	0,98	0,01	15,4	1,02	0,05	416,77	0,96	-0,05	30,44	1,04	0,32	33,44	1,01	0,04	75,02	1,17	0,22	0,43	0,97	-0,02	0,11	1,18	0,57	0,53	0,95	-0,13	0,2	1,01	-0,39	?	?	?	?	?	?	?	?	?	?	?	?	?
52	216	?	76	-0,04	7	-0,12	127,16	0,98	0	15,52	1,03	0,01	422,8	0,97	0,01	27,05	0,93	-0,11	33,37	1,01	0	67,23	1,05	-0,1	0,46	1,04	0,07	0,09	0,97	-0,18	0,57	1,02	0,08	0,2	1,01	0	?	?	?	?	?	?	?	?	?	?	?	?	?
52	217	?	71	-0,07	7	0	127,03	0,98	0	15,27	1,01	-0,02	436,87	1	0,03	29,52	1,01	0,09	32,54	0,98	-0,02	66,17	1,04	-0,02	0,44	0,99	-0,04	0,08	0,86	-0,11	0,61	1,09	0,07	0,35	1,77	0,75	?	?	?	?	?	?	?	?	?	?	?	?	?
52	218	?	80	0,13	9	0,29	127,45	0,98	0	15,32	1,01	0	417,91	0,96	-0,04	33,08	1,13	0,12	33,08	1	0,02	72,22	1,13	0,09	0,53	1,19	0,2	0,1	1,07	0,25	0,58	1,04	-0,05	0,27	1,37	-0,23	?	?	?	?	?	?	?	?	?	?	?	?	?
52	220	?	69	-0,14	6	-0,33	128,38	0,99	0,01	14,8	0,98	-0,03	442,72	1,02	0,06	28,22	0,97	-0,15	32,54	0,98	-0,02	69,27	1,08	-0,04	0,37	0,83	-0,3	0,08	0,86	-0,2	0,58	1,04	0	0,32	1,62	0,19	?	?	?	?	?	?	?	?	?	?	?	?	?
52	221	?	74	0,07	5	-0,17	130,42	1,01	0,02	15,22	1,01	0,03	431,36	0,99	-0,03	27,17	0,93	-0,04	33,01	1	0,01	67,93	1,06	-0,02	0,36	0,81	-0,03	0,09	0,97	0,12	0,65	1,17	0,12	0,23	1,17	-0,28	?	?	?	?	?	?	?	?	?	?	?	?	?
52	222	?	?	?	?	?	?	?	?	?	?	?	?	?	?	?	?	?	33,7	1,02	0,02	61,2	0,96	-0,1	?	?	?	?	?	?	?	?	?	?	?	?	?	?	?	?	?	?	?	?	?	?	?	?	?
52	223	174	68	?	5	?	124,96	0,97	?	16,86	1,12	?	443,2	1,02	?	25,59	0,88	?	33,23	1	-0,01	68,04	1,07	0,11	0,37	0,83	?	0,11	1,18	?	0,51	0,91	?	0,18	0,91	?	48,73	1,14	?	14,79	1,2	?	15,962	?	?	?	3	?	?
52	225	139	70	0,03	6	0,2	128,31	0,99	0,03	15,34	1,01	-0,09	441,1	1,01	0	31,34	1,07	0,22	33,53	1,01	0,01	62,89	0,98	-0,08	0,5	1,13	0,35	0,1	1,07	-0,09	0,5	0,9	-0,02	0,09	0,46	-0,5	46,81	1,1	-0,04	15,32	1,25	0,04	16,888	0,06	?	?	3	0	?
52	226	195	71	0,01	5	-0,17	129,38	1	0,01	14,92	0,99	-0,03	438,51	1,01	-0,01	26,97	0,92	-0,14	32,73	0,99	-0,02	61,72	0,97	-0,02	0,46	1,04	-0,08	0,09	0,97	-0,1	0,61	1,09	0,22	0,28	1,42	2,11	45,72	1,07	-0,02	15,35	1,25	0	1,62	-0,04	3	?	1	-0,67	3
52	227	165	70	-0,01	5	0	128,34	0,99	-0,01	14,81	0,98	-0,01	442,61	1,02	0,01	26,33	0,9	-0,02	32,82	0,99	0	60,92	0,95	-0,01	0,39	0,88	-0,15	0,09	0,97	0	0,62	1,11	0,02	0,32	1,62	0,14	39,11	0,92	-0,14	14,19	1,16	-0,08	19,115	0,18	?	?	1	0	?
52	228	177	76	0,09	8	0,6	130,19	1,01	0,01	15,15	1	0,02	430,8	0,99	-0,03	33,4	1,14	0,27	33,07	1	0,01	62,03	0,97	0,02	0,46	1,04	0,18	0,09	0,97	0	0,69	1,24	0,11	0,35	1,77	0,09	45,04	1,06	0,15	14,84	1,21	0,05	18,485	-0,03	10	?	2	1	8
52	229	164	71	-0,07	6	-0,25	130,06	1,01	0	15,72	1,04	0,04	454,7	1,04	0,06	33,01	1,13	-0,01	33,72	1,02	0,02	67,41	1,06	0,09	0,46	1,04	0	0,06	0,64	-0,33	0,49	0,88	-0,29	0,08	0,41	-0,77	55,38	1,3	0,23	16,78	1,37	0,13	14,852	-0,2	2	-0,8	1	-0,5	1
52	230	188	72	0,01	5	-0,17	127,98	0,99	-0,02	15,76	1,04	0	439,9	1,01	-0,03	26,99	0,92	-0,18	33,05	1	-0,02	72,43	1,13	0,07	0,46	1,04	0	0,1	1,07	0,67	0,51	0,91	0,04	0,12	0,61	0,5	53,86	1,26	-0,03	14,81	1,21	-0,12	15,619	0,05	4	1	1	0	3
52	231	205	70	-0,03	6	0,2	129,04	1	0,01	15,06	1	-0,04	444,24	1,02	0,01	26,21	0,9	-0,03	30,54	0,92	-0,08	63,77	1	-0,12	0,44	0,99	-0,04	0,1	1,07	0	0,56	1	0,1	0,27	1,37	1,25	45,36	1,06	-0,16	14,24	1,16	-0,04	17,353	0,11	?	?	3	2	?
52	232	231	70	0	6	0	130,09	1,01	0,01	15,14	1	0,01	440,75	1,01	-0,01	27,11	0,93	0,03	33,39	1,01	0,09	62,27	0,97	-0,02	0,39	0,88	-0,11	0,07	0,75	-0,3	0,54	0,97	-0,04	0,14	0,71	-0,48	49,61	1,16	0,09	14,12	1,15	-0,01	15,705	-0,09	4	?	-2	-1,67	6
52	233	196	66	-0,06	6	0	130,2	1,01	0	15	0,99	-0,01	457,66	1,05	0,04	26,6	0,91	-0,02	33,43	1,01	0	66,93	1,05	0,07	0,38	0,86	-0,03	0,07	0,75	0	0,61	1,09	0,13	0,25	1,27	0,79	53,15	1,25	0,07	13,18	1,07	-0,07	1,433	-0,09	?	?	5	-3,5	?
52	234	253	73	0,11	6	0	127,49	0,99	-0,02	15,77	1,04	0,05	424,37	0,98	-0,07	31,68	1,08	0,19	31,21	0,94	-0,07	60,15	0,94	-0,1	0,42	0,95	0,11	0,13	1,4	0,86	0,53	0,95	-0,13	0,13	0,66	-0,48	39,97	0,94	-0,25	13,34	1,09	0,01	19,187	0,34	?	?	2	-0,6	?
52	239	?	?	?	?	?	?	?	?	?	?	?	?	?	?	?	?	?	?	?	?	66,24	1,04	?	?	?	?	?	?	?	?	?	?	?	?	?	?	?	?	?	?	?	13,083	?	?	?	?	?	?
52	240	?	?	?	?	?	?	?	?	?	?	?	?	?	?	?	?	?	?	?	?	65,86	1,03	-0,01	?	?	?	?	?	?	?	?	?	?	?	?	?	?	?	?	?	?	20,023	0,53	?	?	?	?	?
52	242	?	75	?	2	?	133,6	1,03	?	15,25	1,01	?	424,47	0,98	?	20,09	0,69	?	?	?	?	63,39	0,99	-0,04	0,47	1,06	?	0,05	0,54	?	?	?	?	?	?	?	?	?	?	?	?	?	17,079	-0,15	?	?	?	?	?
52	243	?	73	-0,03	6	2	130,67	1,01	-0,02	15,57	1,03	0,02	433,81	1	0,02	30,67	1,05	0,53	?	?	?	62,88	0,98	-0,01	0,48	1,08	0,02	0,09	0,97	0,8	0,68	1,22	?	0,31	1,57	?	?	?	?	?	?	?	17,819	0,04	?	?	?	?	?
52	244	?	70	-0,04	5	-0,17	131,44	1,02	0,01	15,22	1,01	-0,02	442,93	1,02	0,02	27,88	0,95	-0,09	?	?	?	?	?	?	0,53	1,19	0,1	0,08	0,86	-0,11	0,49	0,88	-0,28	0,11	0,56	-0,65	?	?	?	?	?	?	?	?	?	?	?	?	?
52	245	?	73	0,04	5	0	131,8	1,02	0	15,38	1,02	0,01	436,96	1	-0,01	28,37	0,97	0,02	?	?	?	58,53	0,92	?	0,54	1,22	0,02	0,1	1,07	0,25	0,64	1,15	0,31	0,2	1,01	0,82	?	?	?	?	?	?	18,373	?	?	?	?	?	?
52	247	?	72	-0,01	5	0	131,01	1,01	-0,01	15,5	1,03	0,01	446,69	1,03	0,02	29,56	1,01	0,04	?	?	?	63,17	0,99	0,08	0,49	1,1	-0,09	0,08	0,86	-0,2	0,57	1,02	-0,11	0,23	1,17	0,15	?	?	?	?	?	?	16,861	-0,08	?	?	?	?	?
52	248	?	73	0,01	5	0	127,52	0,99	-0,03	15,07	1	-0,03	435,21	1	-0,03	32,12	1,1	0,09	?	?	?	68,98	1,08	0,09	0,46	1,04	-0,06	0,1	1,07	0,25	0,52	0,93	-0,09	0,16	0,81	-0,3	?	?	?	?	?	?	19,134	0,13	?	?	?	?	?
52	249	?	70	-0,04	5	0	133,59	1,03	0,05	15,34	1,01	0,02	445,62	1,02	0,02	30,31	1,04	-0,06	?	?	?	66,93	1,05	-0,03	0,44	0,99	-0,04	0,1	1,07	0	0,61	1,09	0,17	0,21	1,06	0,31	?	?	?	?	?	?	22,254	0,16	?	?	?	?	?
52	250	?	67	-0,04	6	0,2	131,29	1,01	-0,02	15,38	1,02	0	444,23	1,02	0	27,43	0,94	-0,1	?	?	?	57,54	0,9	-0,14	0,45	1,01	0,02	0,09	0,97	-0,1	0,51	0,91	-0,16	0,18	0,91	-0,14	?	?	?	?	?	?	17,161	-0,23	?	?	?	?	?
52	252	?	77	0,15	5	-0,17	128,22	0,99	-0,02	15,61	1,03	0,01	429,48	0,99	-0,03	26,35	0,9	-0,04	?	?	?	66,51	1,04	0,16	0,5	1,13	0,11	0,1	1,07	0,11	0,62	1,11	0,22	0,26	1,32	0,44	?	?	?	?	?	?	19,562	0,14	?	?	?	?	?
52	253	?	73	-0,05	5	0	129,79	1	0,01	15,58	1,03	0	440,56	1,01	0,03	31,18	1,07	0,18	?	?	?	64,28	1,01	-0,03	0,46	1,04	-0,08	0,08	0,86	-0,2	0,57	1,02	-0,08	0,21	1,06	-0,19	?	?	?	?	?	?	16,662	-0,15	?	?	?	?	?
52	254	?	72	-0,01	7	0,4	128,04	0,99	-0,01	15,17	1	-0,03	445,12	1,02	0,01	28,51	0,98	-0,09	?	?	?	59,28	0,93	-0,08	0,44	0,99	-0,04	0,08	0,86	0	0,56	1	-0,02	0,21	1,06	0	?	?	?	?	?	?	16,655	0	?	?	?	?	?
52	255	?	73	0,01	6	-0,14	130,3	1,01	0,02	15,61	1,03	0,03	451,92	1,04	0,02	28,65	0,98	0	?	?	?	61,17	0,96	0,03	0,4	0,9	-0,09	0,08	0,86	0	0,51	0,91	-0,09	0,11	0,56	-0,48	?	?	?	?	?	?	19,771	0,19	?	?	?	?	?
52	256	?	73	0	5	-0,17	131,04	1,01	0,01	15,25	1,01	-0,02	442,39	1,02	-0,02	27,86	0,95	-0,03	?	?	?	58,87	0,92	-0,04	0,37	0,83	-0,08	0,1	1,07	0,25	0,57	1,02	0,12	0,18	0,91	0,64	?	?	?	?	?	?	18,203	-0,08	?	?	?	?	?
52	257	?	65	-0,11	5	0	132,51	1,02	0,01	14,59	0,97	-0,04	464,84	1,07	0,05	26,87	0,92	-0,04	?	?	?	61,7	0,97	0,05	0,33	0,74	-0,11	0,07	0,75	-0,3	0,73	1,31	0,28	0,53	2,68	1,94	?	?	?	?	?	?	12,791	-0,3	?	?	?	?	?
52	258	?	70	0,08	5	0	129,36	1	-0,02	15,01	0,99	0,03	454,29	1,04	-0,02	25,53	0,87	-0,05	?	?	?	58,83	0,92	-0,05	0,43	0,97	0,3	0,08	0,86	0,14	0,64	1,15	-0,12	0,23	1,17	-0,57	?	?	?	?	?	?	16,195	0,27	?	?	?	?	?
52	259	?	62	-0,11	5	0	121,81	0,94	-0,06	17,78	1,18	0,18	457,2	1,05	0,01	29,21	1	0,14	?	?	?	58,01	0,91	-0,01	0,31	0,7	-0,28	0,12	1,29	0,5	0,55	0,99	-0,14	0,18	0,91	-0,22	?	?	?	?	?	?	15,167	-0,06	?	?	?	?	?
52	260	?	66	0,06	5	0	129,39	1	0,06	14,02	0,93	-0,21	454,54	1,04	-0,01	26,72	0,91	-0,09	?	?	?	53,33	0,84	-0,08	0,42	0,95	0,35	0,08	0,86	-0,33	0,52	0,93	-0,05	0,12	0,61	-0,33	?	?	?	?	?	?	15,847	0,04	?	?	?	?	?
52	261	?	65	-0,02	6	0,2	125,69	0,97	-0,03	14,44	0,96	0,03	450,5	1,04	-0,01	26,41	0,9	-0,01	?	?	?	48,32	0,76	-0,09	0,4	0,9	-0,05	0,08	0,86	0	0,51	0,91	-0,02	0,18	0,91	0,5	?	?	?	?	?	?	14,556	-0,08	?	?	?	?	?
52	262	?	68	0,05	5	-0,17	122,84	0,95	-0,02	13,61	0,9	-0,06	437,48	1,01	-0,03	27,9	0,95	0,06	?	?	?	58,63	0,92	0,21	0,44	0,99	0,1	0,09	0,97	0,12	0,64	1,15	0,25	0,24	1,22	0,33	?	?	?	?	?	?	18,176	0,25	?	?	?	?	?
52	263	?	75	0,1	5	0	126,99	0,98	0,03	15,38	1,02	0,13	426,28	0,98	-0,03	28,32	0,97	0,02	?	?	?	52,42	0,82	-0,11	0,52	1,17	0,18	0,08	0,86	-0,11	0,55	0,99	-0,14	0,13	0,66	-0,46	?	?	?	?	?	?	17,816	-0,02	?	?	?	?	?
52	264	166	76	0,01	4	-0,2	131,71	1,02	0,04	15,59	1,03	0,01	435,6	1	0,02	22,7	0,78	-0,2	?	?	?	53,29	0,83	0,02	0,51	1,15	-0,02	0,08	0,86	0	0,75	1,34	0,36	0,38	1,93	1,92	?	?	?	?	?	?	16,991	-0,05	?	?	1	?	?
52	266	136	74	-0,03	4	0	125,77	0,97	-0,05	15,71	1,04	0,01	428,78	0,99	-0,02	22,53	0,77	-0,01	?	?	?	53,04	0,83	0	0,48	1,08	-0,06	0,1	1,07	0,25	0,6	1,08	-0,2	0,23	1,17	-0,39	?	?	?	?	?	?	19,022	0,12	?	?	0	?	?
52	267	186	72	-0,03	7	0,75	127,17	0,98	0,01	15,37	1,02	-0,02	441,98	1,02	0,03	25,21	0,86	0,12	?	?	?	50,87	0,8	-0,04	0,49	1,1	0,02	0,08	0,86	-0,2	0,67	1,2	0,12	0,29	1,47	0,26	?	?	?	?	?	?	16,081	-0,15	?	?	2	?	?
52	269	322	73	0,01	7	0	130,12	1,01	0,02	15,47	1,02	0,01	439,19	1,01	-0,01	27,97	0,96	0,11	?	?	?	47,23	0,74	-0,07	0,45	1,01	-0,08	0,09	0,97	0,12	0,56	1	-0,16	0,26	1,32	-0,1	?	?	?	?	?	?	18,005	0,12	?	?	1	-0,5	?
52	270	176	73	0	5	-0,29	125,94	0,97	-0,03	16,61	1,1	0,07	429,32	0,99	-0,02	24,5	0,84	-0,12	31,53	0,95	?	49,93	0,78	0,06	0,41	0,92	-0,09	0,15	1,61	0,67	0,57	1,02	0,02	0,2	1,01	-0,23	?	?	?	?	?	?	19,885	0,1	?	?	2	1	?
52	271	?	68	-0,07	7	0,4	125,6	0,97	0	15,07	1	-0,09	438,78	1,01	0,02	26,95	0,92	0,1	32,95	1	0,05	55,65	0,87	0,11	0,4	0,9	-0,02	0,1	1,07	-0,33	0,64	1,15	0,12	0,26	1,32	0,3	?	?	?	?	?	?	?	?	?	?	?	?	?
52	274	181	66	-0,03	7	0	129,91	1	0,03	14,34	0,95	-0,05	453,17	1,04	0,03	27,93	0,96	0,04	32,94	1	0	47,94	0,75	-0,14	0,42	0,95	0,05	0,09	0,97	-0,1	0,69	1,24	0,08	0,27	1,37	0,04	?	?	?	?	?	?	14,595	?	?	?	5	?	?
52	275	274	73	0,11	5	-0,29	128,97	1	-0,01	15,72	1,04	0,1	439,11	1,01	-0,03	29,79	1,02	0,07	32,18	0,97	-0,02	47,18	0,74	-0,02	0,42	0,95	0	0,08	0,86	-0,11	0,52	0,93	-0,25	0,17	0,86	-0,37	?	?	?	?	?	?	16,719	0,15	7	?	0	?	7
52	276	124	72	-0,01	5	0	132,08	1,02	0,02	15,72	1,04	0	446,93	1,03	0,02	30,53	1,04	0,02	30,75	0,93	-0,04	51,76	0,81	0,1	0,47	1,06	0,12	0,08	0,86	0	0,57	1,02	0,1	0,14	0,71	-0,18	?	?	?	?	?	?	1,933	0,16	?	?	0	?	?
52	279	140	71	-0,01	5	0	128,15	0,99	-0,03	14,8	0,98	-0,06	439,98	1,01	-0,02	29,5	1,01	-0,03	33,73	1,02	0,1	53,98	0,85	0,04	0,47	1,06	0	0,1	1,07	0,25	0,58	1,04	0,02	0,18	0,91	0,29	?	?	?	?	?	?	16,374	-0,15	?	?	2	?	?
52	280	?	74	0,04	4	-0,2	130,2	1,01	0,02	15,21	1,01	0,03	431,28	0,99	-0,02	29,42	1,01	0	32,15	0,97	-0,05	50,19	0,79	-0,07	0,47	1,06	0	0,08	0,86	-0,2	0,57	1,02	-0,02	0,22	1,11	0,22	?	?	?	?	?	?	?	?	?	?	?	?	?
52	281	?	74	0	6	0,5	129,31	1	-0,01	14,95	0,99	-0,02	431	0,99	0	31,12	1,06	0,06	32,41	0,98	0,01	58,4	0,91	0,16	0,49	1,1	0,04	0,11	1,18	0,38	0,55	0,99	-0,04	0,19	0,96	-0,14	?	?	?	?	?	?	?	?	?	?	?	?	?
52	282	?	69	-0,07	6	0	131,19	1,01	0,01	15,14	1	0,01	439,95	1,01	0,02	28,65	0,98	-0,08	32,41	0,98	0	51,61	0,81	-0,12	0,44	0,99	-0,1	0,09	0,97	-0,18	0,64	1,15	0,16	0,31	1,57	0,63	?	?	?	?	?	?	?	?	?	?	?	?	?
52	284	?	70	0,01	5	-0,17	130,51	1,01	-0,01	14,7	0,97	-0,03	433,71	1	-0,01	26,97	0,92	-0,06	31,15	0,94	-0,04	51,54	0,81	0	0,46	1,04	0,05	0,08	0,86	-0,11	0,64	1,15	0	0,36	1,82	0,16	?	?	?	?	?	?	?	?	?	?	?	?	?
52	285	?	73	0,04	7	0,4	131,31	1,01	0,01	14,83	0,98	0,01	427,02	0,98	-0,02	31,97	1,09	0,19	32,84	0,99	0,05	48,51	0,76	-0,06	0,47	1,06	0,02	0,11	1,18	0,38	0,57	1,02	-0,11	0,18	0,91	-0,5	?	?	?	?	?	?	?	?	?	?	?	?	?
52	287	?	82	0,12	7	0	129,47	1	-0,01	15,52	1,03	0,05	414,43	0,95	-0,03	29,91	1,02	-0,06	34,16	1,03	0,04	51,88	0,81	0,07	0,54	1,22	0,15	0,13	1,4	0,18	0,56	1	-0,02	0,14	0,71	-0,22	?	?	?	?	?	?	?	?	?	?	?	?	?
52	303	265	?	?	?	?	?	?	?	?	?	?	?	?	?	?	?	?	32,28	0,98	?	53,39	0,84	?	?	?	?	?	?	?	?	?	?	?	?	?	?	?	?	?	?	?	18,534	?	?	?	?	?	?
52	304	246	89	?	6	?	129	1	?	17,09	1,13	?	389,19	0,89	?	31,86	1,09	?	32,66	0,99	0,01	56,18	0,88	0,05	0,56	1,26	?	0,12	1,29	?	0,48	0,86	?	0,06	0,3	?	41	0,96	?	10,32	0,84	?	17,664	-0,05	?	?	-1	?	?
52	305	174	?	?	?	?	?	?	?	?	?	?	?	?	?	?	?	?	32,61	0,99	0	57,19	0,9	0,02	?	?	?	?	?	?	?	?	?	?	?	?	?	?	?	?	?	?	16,073	-0,09	?	?	?	?	?
52	306	205	74	?	6	?	130,94	1,01	?	15,39	1,02	?	441,36	1,01	?	27,29	0,93	?	30,42	0,92	-0,07	42,3	0,66	-0,26	0,45	1,01	?	0,09	0,97	?	0,61	1,09	?	0,26	1,32	?	35,76	0,84	?	7,61	0,62	?	18,985	0,18	1	?	2	?	-1
52	308	134	77	0,04	7	0,17	130,58	1,01	0	14,99	0,99	-0,03	428,73	0,99	-0,03	28,15	0,96	0,03	32,08	0,97	0,05	55,97	0,88	0,32	0,45	1,01	0	0,09	0,97	0	0,7	1,26	0,15	0,31	1,57	0,19	42,96	1,01	0,2	9,64	0,79	0,27	18,482	-0,03	-6	-7	3	0,5	-9
52	309	?	72	-0,06	4	-0,43	130,65	1,01	0	14,05	0,93	-0,06	443,69	1,02	0,03	27,25	0,93	-0,03	?	?	?	?	?	?	0,44	0,99	-0,02	0,11	1,18	0,22	0,49	0,88	-0,3	0,06	0,3	-0,81	?	?	?	?	?	?	?	?	?	?	?	?	?
52	310	189	70	-0,03	7	0,75	131,72	1,02	0,01	14,75	0,98	0,05	444,6	1,02	0	29,26	1	0,07	32,13	0,97	?	53,14	0,83	?	0,37	0,83	-0,16	0,08	0,86	-0,27	0,56	1	0,14	0,14	0,71	1,33	41,78	0,98	?	8,89	0,72	?	15,903	?	?	?	3	?	?
52	312	242	73	0,04	6	-0,14	132,11	1,02	0	15,37	1,02	0,04	442,96	1,02	0	33,41	1,14	0,14	32,27	0,98	0	50,11	0,78	-0,06	0,45	1,01	0,22	0,09	0,97	0,12	0,52	0,93	-0,07	0,1	0,51	-0,29	40,27	0,94	-0,04	8,44	0,69	-0,05	17,873	0,12	-2	?	1	-0,67	-3
52	313	216	?	?	?	?	?	?	?	?	?	?	?	?	?	?	?	?	32,28	0,98	0	52,43	0,82	0,05	?	?	?	?	?	?	?	?	?	?	?	?	?	?	?	?	?	?	19,034	0,06	?	?	?	?	?
52	315	229	78	?	4	?	131,39	1,02	?	15,05	1	?	434,99	1	?	25,19	0,86	?	32,82	0,99	0,02	54,27	0,85	0,04	0,53	1,19	?	0,09	0,97	?	0,61	1,09	?	0,25	1,27	?	42,61	1	?	9,3	0,76	?	18,065	-0,05	?	?	0	?	?
52	317	237	72	-0,08	6	0,5	132,93	1,03	0,01	14,82	0,98	-0,02	440,77	1,01	0,01	31,98	1,09	0,27	32,73	0,99	0	58,21	0,91	0,07	0,49	1,1	-0,08	0,1	1,07	0,11	0,62	1,11	0,02	0,39	1,98	0,56	40,33	0,95	-0,05	8,41	0,68	-0,1	17,735	-0,02	-6	?	-1	?	-6
52	319	182	72	0	6	0	129,23	1	-0,03	14,96	0,99	0,01	438,34	1,01	-0,01	25,8	0,88	-0,19	32,38	0,98	-0,01	63,63	1	0,09	0,48	1,08	-0,02	0,1	1,07	0	0,57	1,02	-0,08	0,19	0,96	-0,51	36,38	0,85	-0,1	4,27	0,35	-0,49	17,413	-0,02	7	-2,17	2	-3	5
52	321	150	74	0,03	5	-0,17	131,61	1,02	0,02	14,82	0,98	-0,01	436,53	1	0	26,23	0,9	0,02	32,67	0,99	0,01	57,62	0,9	-0,09	0,48	1,08	0	0,09	0,97	-0,1	0,57	1,02	0	0,24	1,22	0,26	44,73	1,05	0,23	10,45	0,85	1,45	17,384	0	?	?	2	0	?
52	322	228	71	-0,04	7	0,4	130,61	1,01	-0,01	14,59	0,97	-0,02	441,32	1,01	0,01	30	1,03	0,14	32,79	0,99	0	55,43	0,87	-0,04	0,46	1,04	-0,04	0,08	0,86	-0,11	0,62	1,11	0,09	0,3	1,52	0,25	37,59	0,88	-0,16	7,52	0,61	-0,28	16,925	-0,03	?	?	4	1	?
52	323	226	75	0,06	5	-0,29	133,58	1,03	0,02	14,87	0,98	0,02	439,27	1,01	0	29,64	1,01	-0,01	30,39	0,92	-0,07	49,69	0,78	-0,1	0,53	1,19	0,15	0,09	0,97	0,12	0,59	1,06	-0,05	0,19	0,96	-0,37	41,88	0,98	0,11	9,58	0,78	0,27	16,582	-0,02	4	?	0	?	3
52	324	215	67	-0,11	6	0,2	131,54	1,02	-0,02	13,98	0,92	-0,06	451,3	1,04	0,03	37,19	1,27	0,25	33,08	1	0,09	53,06	0,83	0,07	0,49	1,1	-0,08	0,1	1,07	0,11	0,58	1,04	-0,02	0,3	1,52	0,58	44,31	1,04	0,06	10,69	0,87	0,12	1,626	-0,02	1	-0,75	2	?	-1
52	325	156	77	0,15	7	0,17	133,74	1,03	0,02	15,42	1,02	0,1	432,81	0,99	-0,04	30,2	1,03	-0,19	32,69	0,99	-0,01	48,98	0,77	-0,08	0,49	1,1	0	0,11	1,18	0,1	0,52	0,93	-0,1	0,1	0,51	-0,67	39,35	0,92	-0,11	8,66	0,71	-0,19	19,498	0,2	?	?	2	0	?
52	327	231	74	-0,04	5	-0,29	128,79	1	-0,04	15,14	1	-0,02	426,32	0,98	-0,01	27,17	0,93	-0,1	32,89	0,99	0,01	47,47	0,74	-0,03	0,48	1,08	-0,02	0,08	0,86	-0,27	0,55	0,99	0,06	0,29	1,47	1,9	37,49	0,88	-0,05	3,13	0,25	-0,64	1,934	-0,01	?	?	0	?	?
52	328	136	80	0,08	6	0,2	130,39	1,01	0,01	15,15	1	0	420,94	0,97	-0,01	27,73	0,95	0,02	33,78	1,02	0,03	52,49	0,82	0,11	0,54	1,22	0,13	0,08	0,86	0	0,53	0,95	-0,04	0,12	0,61	-0,59	55,31	1,3	0,48	14,65	1,19	3,68	15,609	-0,19	6	?	0	?	6
52	329	5	73	-0,09	5	-0,17	128,92	1	-0,01	15,05	1	-0,01	446,39	1,03	0,06	26,73	0,91	-0,04	33,38	1,01	-0,01	47,88	0,75	-0,09	0,53	1,19	-0,02	0,09	0,97	0,12	0,62	1,11	0,17	0,28	1,42	1,33	49,53	1,16	-0,1	9,01	0,73	-0,38	16,782	0,08	?	?	?	?	?
52	330	212	84	0,15	5	0	128,08	0,99	-0,01	15,55	1,03	0,03	411,97	0,95	-0,08	24,59	0,84	-0,08	34,34	1,04	0,03	55,42	0,87	0,16	0,56	1,26	0,06	0,08	0,86	-0,11	0,54	0,97	-0,13	0,13	0,66	-0,54	51,03	1,2	0,03	10,03	0,82	0,11	16,032	-0,04	2	?	0	?	2
52	332	183	71	-0,15	5	0	127,96	0,99	0	14,72	0,97	-0,05	447,45	1,03	0,09	26,68	0,91	0,08	31,55	0,95	-0,08	57,93	0,91	0,05	0,43	0,97	-0,23	0,08	0,86	0	0,5	0,9	-0,07	0,14	0,71	0,08	45,11	1,06	-0,12	8,97	0,73	-0,11	1,627	0,01	?	?	0	?	?
52	333	244	72	0,01	4	-0,2	128,18	0,99	0	15,94	1,05	0,08	438,29	1,01	-0,02	26	0,89	-0,03	32,79	0,99	0,04	57,35	0,9	-0,01	0,43	0,97	0	0,08	0,86	0	0,56	1	0,12	0,17	0,86	0,21	41,5	0,97	-0,08	7,76	0,63	-0,13	1,748	0,07	?	?	1	?	?
52	334	154	76	0,06	5	0,25	127,25	0,98	-0,01	15,69	1,04	-0,02	428,62	0,98	-0,02	30,48	1,04	0,17	32,42	0,98	-0,01	58,54	0,92	0,02	0,47	1,06	0,09	0,09	0,97	0,12	0,56	1	0	0,19	0,96	0,12	39,03	0,92	-0,06	7,53	0,61	-0,03	18,239	0,04	3	?	1	0	2
52	335	223	73	-0,04	6	0,2	129,21	1	0,02	15,58	1,03	-0,01	438,31	1,01	0,02	28,98	0,99	-0,05	32,89	0,99	0,01	57,59	0,9	-0,02	0,44	0,99	-0,06	0,09	0,97	0	0,63	1,13	0,12	0,36	1,82	0,89	47,47	1,11	0,22	10,1	0,82	0,34	16,851	-0,08	3	0	1	0	2
52	336	182	69	-0,05	6	0	130,4	1,01	0,01	15,08	1	-0,03	448,68	1,03	0,02	27,63	0,95	-0,05	32,64	0,99	-0,01	55,49	0,87	-0,04	0,41	0,92	-0,07	0,09	0,97	0	0,58	1,04	-0,08	0,16	0,81	-0,56	35,88	0,84	-0,24	8,08	0,66	-0,2	17,894	0,06	5	0,67	2	1	3
52	337	198	68	-0,01	6	0	129,58	1	-0,01	15,38	1,02	0,02	459,84	1,06	0,02	30,32	1,04	0,1	32,65	0,99	0	50,08	0,78	-0,1	0,41	0,92	0	0,07	0,75	-0,22	0,5	0,9	-0,14	0,08	0,41	-0,5	43,56	1,02	0,21	8,88	0,72	0,1	16,261	-0,09	1	-0,8	1	-0,5	0
52	338	178	70	0,03	6	0	129,7	1	0	14,78	0,98	-0,04	443,83	1,02	-0,03	26,5	0,91	-0,13	32,74	0,99	0	54,73	0,86	0,09	0,42	0,95	0,02	0,08	0,86	0,14	0,72	1,29	0,44	0,55	2,79	5,88	35,76	0,84	-0,18	7,35	0,6	-0,17	18,079	0,11	5	4	2	1	3
52	339	218	68	-0,03	5	-0,17	128,79	1	-0,01	14,97	0,99	0,01	444,05	1,02	0	25,44	0,87	-0,04	32,12	0,97	-0,02	59,41	0,93	0,09	0,39	0,88	-0,07	0,09	0,97	0,12	0,62	1,11	-0,14	0,23	1,17	-0,58	37,87	0,89	0,06	7,03	0,57	-0,04	17,916	-0,01	?	?	1	-0,5	?
52	341	?	?	?	?	?	?	?	?	?	?	?	?	?	?	?	?	?	?	?	?	?	?	?	?	?	?	?	?	?	?	?	?	?	?	?	?	?	?	?	?	?	?	?	?	?	?	?	?
52	343	?	?	?	?	?	?	?	?	?	?	?	?	?	?	?	?	?	?	?	?	?	?	?	?	?	?	?	?	?	?	?	?	?	?	?	?	?	?	?	?	?	?	?	?	?	?	?	?
52	345	?	?	?	?	?	?	?	?	?	?	?	?	?	?	?	?	?	?	?	?	?	?	?	?	?	?	?	?	?	?	?	?	?	?	?	?	?	?	?	?	?	?	?	?	?	?	?	?
52	379	243	75	-0,01	5	0	130,58	1,01	0	13,83	0,91	-0,04	416,88	0,96	-0,02	34,68	1,19	0,33	32,91	1	0,06	56,56	0,89	0,2	0,44	0,99	-0,19	0,1	1,07	0	0,53	0,95	-0,02	0,15	0,76	0,15	42,33	0,99	-0,04	4,1	0,33	-0,53	16,972	-0,04	?	?	1	0	?
52	381	178	75	0	6	0,2	132,15	1,02	0,01	14,32	0,95	0,04	426,93	0,98	0,02	26,2	0,9	-0,24	30,1	0,91	-0,09	48,28	0,76	-0,15	0,46	1,04	0,05	0,09	0,97	-0,1	0,73	1,31	0,38	0,49	2,48	2,27	42,09	0,99	-0,01	7,2	0,59	0,76	18,462	0,09	?	?	2	1	?
52	382	178	74	-0,01	5	-0,17	128,35	0,99	-0,03	14,38	0,95	0	424,93	0,98	0	27,25	0,93	0,04	32,74	0,99	0,09	55,99	0,88	0,16	0,49	1,1	0,07	0,08	0,86	-0,11	0,45	0,81	-0,38	0,03	0,15	-0,94	41,75	0,98	-0,01	9,53	0,78	0,32	15,679	-0,15	?	?	1	-0,5	?
52	383	158	72	-0,03	5	0	132,01	1,02	0,03	14,21	0,94	-0,01	438,33	1,01	0,03	28,15	0,96	0,03	32,68	0,99	0	50,3	0,79	-0,1	0,48	1,08	-0,02	0,1	1,07	0,25	0,56	1	0,24	0,28	1,42	8,33	40,09	0,94	-0,04	9,39	0,76	-0,01	17,909	0,14	-4	?	-1	-2	-3
52	385	162	80	0,11	6	0,2	130,96	1,01	-0,01	14,12	0,93	-0,01	412,81	0,95	-0,06	29,21	1	0,04	30,7	0,93	-0,06	51,1	0,8	0,02	0,52	1,17	0,08	0,09	0,97	-0,1	0,59	1,06	0,05	0,25	1,27	-0,11	47,98	1,13	0,2	10,66	0,87	0,14	16,601	-0,07	?	?	4	-5	?
52	386	246	69	-0,14	6	0	132,79	1,03	0,01	13,98	0,92	-0,01	440,27	1,01	0,07	33,35	1,14	0,14	33,07	1	0,08	49,13	0,77	-0,04	0,42	0,95	-0,19	0,09	0,97	0	0,58	1,04	-0,02	0,17	0,86	-0,32	41,63	0,98	-0,13	4,09	0,33	-0,62	15,485	-0,07	?	?	2	-0,5	?
52	387	110	75	0,09	5	-0,17	131,11	1,01	-0,01	14,8	0,98	0,06	431,98	0,99	-0,02	25,23	0,86	-0,24	33,05	1	0	56,81	0,89	0,16	0,53	1,19	0,26	0,1	1,07	0,11	0,72	1,29	0,24	0,33	1,67	0,94	37,52	0,88	-0,1	3,43	0,28	-0,16	18,808	0,21	-2	?	1	-0,5	-3
52	388	198	72	-0,04	5	0	131,77	1,02	0,01	14,94	0,99	0,01	439,62	1,01	0,02	25,64	0,88	0,02	32,73	0,99	-0,01	48,73	0,76	-0,14	0,46	1,04	-0,13	0,08	0,86	-0,2	0,53	0,95	-0,26	0,19	0,96	-0,42	38,11	0,89	0,02	4,95	0,4	0,44	1,734	-0,08	8	-5	1	0	7
52	390	128	77	0,07	5	0	133,42	1,03	0,01	14,68	0,97	-0,02	433,87	1	-0,01	31,5	1,08	0,23	31,92	0,97	-0,02	53,66	0,84	0,1	0,52	1,17	0,13	0,09	0,97	0,12	0,54	0,97	0,02	0,12	0,61	-0,37	42,37	0,99	0,11	8,77	0,71	0,77	16,584	-0,04	5	-0,38	2	1	3
52	391	171	77	0	5	0	132,95	1,03	0	14,33	0,95	-0,02	427,48	0,98	-0,01	26,56	0,91	-0,16	32,05	0,97	0	51,07	0,8	-0,05	0,5	1,13	-0,04	0,08	0,86	-0,11	0,7	1,26	0,3	0,41	2,08	2,42	42,47	1	0	9,47	0,77	0,08	17,502	0,06	0	?	0	?	0
52	392	178	72	-0,06	6	0,2	133,46	1,03	0	14,79	0,98	0,03	440,32	1,01	0,03	29,05	0,99	0,09	32,82	0,99	0,02	51,26	0,8	0	0,43	0,97	-0,14	0,09	0,97	0,12	0,66	1,18	-0,06	0,4	2,03	-0,02	38,37	0,9	-0,1	8,68	0,71	-0,08	17,625	0,01	?	?	2	?	?
52	393	105	76	0,06	5	-0,17	134,95	1,04	0,01	14,1	0,93	-0,05	431,79	0,99	-0,02	32,06	1,1	0,1	31,78	0,96	-0,03	53,34	0,84	0,04	0,47	1,06	0,09	0,09	0,97	0	0,6	1,08	-0,09	0,22	1,11	-0,45	46,4	1,09	0,21	8,19	0,67	-0,06	16,085	-0,09	?	?	3	0,5	?
52	394	181	65	-0,14	8	0,6	131,53	1,02	-0,03	14,33	0,95	0,02	458,6	1,05	0,06	30,72	1,05	-0,04	33,17	1	0,04	56,01	0,88	0,05	0,43	0,97	-0,09	0,12	1,29	0,33	0,58	1,04	-0,03	0,21	1,06	-0,05	37,07	0,87	-0,2	9,79	0,8	0,2	17,341	0,08	?	?	5	0,67	?
52	397	270	72	0,11	5	-0,38	128,15	0,99	-0,03	14,7	0,97	0,03	435,52	1	-0,05	26,31	0,9	-0,14	32,77	0,99	-0,01	51,05	0,8	-0,09	0,51	1,15	0,19	0,09	0,97	-0,25	0,72	1,29	0,24	0,47	2,38	1,24	47,92	1,12	0,29	10,44	0,85	0,07	15,869	-0,08	2	?	0	?	2
52	398	166	74	0,03	6	0,2	130,2	1,01	0,02	14,73	0,97	0	432,21	0,99	-0,01	27,28	0,93	0,04	32,57	0,98	-0,01	59,37	0,93	0,16	0,46	1,04	-0,1	0,11	1,18	0,22	0,62	1,11	-0,14	0,27	1,37	-0,43	45,45	1,07	-0,05	11,33	0,92	0,09	15,732	-0,01	?	?	2	?	?
52	399	167	74	0	5	-0,17	132,04	1,02	0,01	15,18	1	0,03	440,31	1,01	0,02	26,52	0,91	-0,03	32,68	0,99	0	61,03	0,96	0,03	0,39	0,88	-0,15	0,09	0,97	-0,18	0,51	0,91	-0,18	0,18	0,91	-0,33	37,69	0,88	-0,17	2,79	0,23	-0,75	19,386	0,23	?	?	0	?	?
52	403	172	76	?	5	?	134,39	1,04	?	15,37	1,02	?	435,09	1	?	26,96	0,92	?	33,45	1,01	?	60,43	0,95	?	0,41	0,92	?	0,1	1,07	?	0,51	0,91	?	0,1	0,51	?	37,88	0,89	?	3,55	0,29	?	19,287	?	-4	?	1	?	-6
52	406	250	70	-0,08	6	0,2	132,29	1,02	-0,02	14,65	0,97	-0,05	446,64	1,03	0,03	28,94	0,99	0,07	32,44	0,98	-0,03	47,1	0,74	-0,22	0,46	1,04	0,12	0,08	0,86	-0,2	0,51	0,91	0	0,11	0,56	0,1	42,97	1,01	0,13	9,55	0,78	1,69	16,157	-0,16	?	?	1	0	?
53	84	?	?	?	?	?	?	?	?	?	?	?	?	?	?	?	?	?	?	?	?	?	?	?	?	?	?	?	?	?	?	?	?	?	?	?	?	?	?	?	?	?	?	?	?	?	?	?	?
53	86	781	88	?	17	?	81,73	0,9	?	13,45	0,78	?	375,29	0,94	?	35,15	0,79	?	35,08	1	?	45,98	0,8	?	0,27	1,21	?	0,1	0,97	?	0,57	1,03	?	0,12	0,69	?	52,51	1,14	?	22,61	1,45	?	14,928	?	-3	?	1	?	-4
53	87	178	90	0,02	14	-0,18	85,78	0,94	0,05	12,94	0,75	-0,04	385,98	0,96	0,03	41,69	0,93	0,19	35,48	1,01	0,01	50,4	0,87	0,1	0,18	0,81	-0,33	0,08	0,78	-0,2	0,56	1,01	-0,02	0,19	1,09	0,58	53,23	1,15	0,01	14,84	0,95	-0,34	15,039	0,01	-4	0,33	5	4	-8
53	88	?	93	0,03	19	0,36	80,78	0,89	-0,06	12,83	0,75	-0,01	358,96	0,9	-0,07	20,99	0,47	-0,5	?	?	?	?	?	?	0,35	1,57	0,94	0,09	0,88	0,12	0,61	1,1	0,09	0,11	0,63	-0,42	65,63	1,42	0,23	5,06	0,32	-0,66	12,852	-0,15	?	?	?	?	?
53	89	?	?	?	?	?	?	?	?	?	?	?	?	?	?	?	?	?	34,2	0,98	?	46,44	0,8	?	?	?	?	?	?	?	?	?	?	?	?	?	?	?	?	?	?	?	?	?	?	?	?	?	?
53	91	426	?	?	?	?	?	?	?	?	?	?	?	?	?	?	?	?	34,31	0,98	0	57,08	0,99	0,23	?	?	?	?	?	?	?	?	?	?	?	?	?	?	?	?	?	?	14,445	?	?	?	?	?	?
53	93	?	76	?	14	?	93,25	1,03	?	21,5	1,25	?	408,43	1,02	?	44,45	1	?	34,58	0,99	0,01	48,9	0,85	-0,14	0,24	1,07	?	0,1	0,97	?	0,58	1,04	?	0,16	0,92	?	?	?	?	?	?	?	?	?	?	?	?	?	?
53	96	813	86	0,1	17	0,31	86,92	0,96	-0,01	14,1	0,82	-0,04	381,68	0,95	-0,04	38,68	0,87	-0,15	34,57	0,99	?	77,5	1,34	?	0,26	1,16	0,3	0,14	1,36	1	0,57	1,03	0,02	0,17	0,97	0	48,48	1,05	?	20,68	1,32	?	15,693	?	9	?	3	?	6
53	97	525	89	0,03	16	-0,06	87,76	0,97	0,01	12,3	0,72	-0,13	375,15	0,94	-0,02	33,88	0,76	-0,12	34,44	0,98	0	55,95	0,97	-0,28	0,23	1,03	-0,12	0,09	0,88	-0,36	0,56	1,01	-0,02	0,12	0,69	-0,29	54,88	1,19	0,13	22,77	1,46	0,1	14,222	-0,09	-1	-1,11	5	0,67	-6
53	99	170	?	?	?	?	?	?	?	?	?	?	?	?	?	?	?	?	34,75	0,99	0,06	47,9	0,83	0,07	?	?	?	?	?	?	?	?	?	?	?	?	?	?	?	?	?	?	15,645	0,11	?	?	?	?	?
53	103	192	79	0,05	13	0,08	85,88	0,94	-0,02	12,52	0,73	-0,25	418,38	1,04	0,05	51,6	1,16	0,28	35,34	1,01	0,01	72,79	1,26	0,28	0,24	1,07	0,2	0,15	1,46	1,14	0,59	1,06	0,04	0,17	0,97	-0,06	56,74	1,23	0,2	16,99	1,09	0,37	14,992	0,28	7	?	3	?	4
53	105	154	83	0,05	16	0,23	85,51	0,94	0	13,71	0,8	0,1	390,14	0,97	-0,07	43,2	0,97	-0,16	35,47	1,01	0	65,48	1,13	-0,1	0,21	0,94	-0,12	0,13	1,27	-0,13	0,55	0,99	-0,07	0,18	1,03	0,06	46,41	1,01	-0,18	16,39	1,05	-0,04	17,956	0,2	0	?	4	0,33	-3
53	106	365	83	0	16	0	94,76	1,04	0,11	20,28	1,18	0,48	402,46	1	0,03	52,16	1,17	0,21	35,4	1,01	0	67,75	1,17	0,03	0,2	0,89	-0,05	0,11	1,07	-0,15	0,53	0,95	-0,04	0,21	1,2	0,17	40,03	0,87	-0,14	12,57	0,8	-0,23	17,401	-0,03	21	?	1	-0,75	20
53	109	732	78	-0,06	12	-0,25	85,33	0,94	-0,1	12,44	0,72	-0,39	398,1	0,99	-0,01	35,19	0,79	-0,33	34,93	1	-0,01	49,68	0,86	-0,27	0,21	0,94	0,05	0,08	0,78	-0,27	0,53	0,95	0	0,12	0,69	-0,43	52,71	1,14	0,32	18,96	1,21	0,51	1,374	-0,21	-1	-1,05	1	0	-1
53	118	365	76	0,12	14	0,4	90,3	0,99	-0,14	18,35	1,07	-0,27	418,77	1,04	-0,06	53,11	1,19	0,05	34,48	0,99	-0,02	66,74	1,15	0,49	0,2	0,89	0,11	0,11	1,07	0,83	0,53	0,95	-0,05	0,19	1,09	-0,05	43,25	0,94	0,08	13,04	0,83	0,31	18,459	0,09	?	?	2	-0,75	?
53	119	352	76	0	17	0,21	92,44	1,02	0,02	12,73	0,74	-0,31	433,72	1,08	0,04	58,29	1,31	0,1	34,9	1	0,01	74,55	1,29	0,12	0,2	0,89	0	0,1	0,97	-0,09	0,52	0,94	-0,02	0,09	0,51	-0,53	43,49	0,94	0,01	12,41	0,79	-0,05	20,577	0,11	?	?	-16	-9	?
53	121	299	89	0	21	-0,05	91,57	1,01	-0,02	20,7	1,2	-0,05	380,16	0,95	-0,03	49,18	1,1	-0,15	34,91	1	0,01	65,3	1,13	-0,15	0,21	0,94	-0,19	0,1	0,97	-0,41	0,53	0,95	-0,16	0,26	1,49	0	37,23	0,81	0,09	12,8	0,82	0,07	1,933	-0,16	23	?	0	?	23
53	123	214	74	-0,16	13	-0,13	92,27	1,02	-0,07	20,83	1,21	0	409,04	1,02	-0,02	44,13	0,99	-0,24	35,21	1,01	0,02	51,31	0,89	0,01	0,23	1,03	0,35	0,1	0,97	0,43	0,54	0,97	0,26	0,16	0,92	4,33	45,53	0,99	0,25	13,35	0,85	0,39	1,729	-0,09	6	?	6	-4	0
53	125	338	87	0,19	20	0,67	85,39	0,94	-0,07	13,8	0,8	-0,32	373,03	0,93	-0,11	39,29	0,88	-0,08	34,91	1	-0,01	59,72	1,03	0,06	0,26	1,16	0	0,13	1,27	0,08	0,53	0,95	-0,1	0,18	1,03	-0,18	43,81	0,95	0,06	18,85	1,2	0,56	17,688	-0,06	?	?	-2	-1,5	?
53	135	534	77	-0,05	13	-0,13	82,72	0,91	0	13,39	0,78	-0,16	403,97	1,01	0,02	50,29	1,13	0,17	34,95	1	0	64,23	1,11	-0,23	0,23	1,03	-0,12	0,16	1,56	0,14	0,54	0,97	-0,04	0,21	1,2	0,05	45,67	0,99	-0,02	14,82	0,95	-0,02	13,018	-0,27	8	?	4	-0,33	5
53	137	262	66	-0,07	8	-0,38	111,9	1,23	0,1	28,95	1,68	0,07	455,8	1,14	0,06	49,15	1,1	-0,16	35,39	1,01	0,03	51,91	0,9	0,08	0,19	0,85	-0,1	0,1	0,97	0	0,64	1,15	0,07	0,37	2,12	0,32	46,1	1	0,12	13,78	0,88	0,33	16,539	-0,09	1	?	1	-0,91	0
53	139	755	67	-0,24	8	-0,47	108,86	1,2	0,36	26,21	1,52	1,12	463,44	1,16	0,24	52,48	1,18	1,12	34,88	1	0	52,7	0,91	-0,13	0,21	0,94	-0,22	0,07	0,68	-0,22	0,56	1,01	0,06	0,21	1,2	0,75	41,59	0,9	-0,25	13,89	0,89	-0,24	1,28	-0,24	3	-0,67	0	?	3
53	140	440	80	0,19	11	0,38	82,27	0,91	-0,24	13,26	0,77	-0,49	392,31	0,98	-0,15	36,79	0,83	-0,3	34,96	1	0	53,03	0,92	0,01	0,2	0,89	-0,05	0,1	0,97	0,43	0,53	0,95	-0,05	0,18	1,03	-0,14	66,61	1,44	0,6	15,41	0,99	0,11	1,085	-0,15	?	?	?	?	5
53	141	349	72	-0,1	12	0,09	100,72	1,11	0,22	26,09	1,52	0,97	446,38	1,11	0,14	54,01	1,21	0,47	35,17	1,01	0,01	62,33	1,08	0,18	0,22	0,98	0,1	0,09	0,88	-0,1	0,57	1,03	0,08	0,21	1,2	0,17	38,34	0,83	-0,42	11,9	0,76	-0,23	18,283	0,69	7	?	2	?	4
53	142	263	83	0,15	14	0,17	86,22	0,95	-0,14	12,76	0,74	-0,51	393,56	0,98	-0,12	37,63	0,84	-0,3	35,75	1,02	0,02	67,48	1,17	0,08	0,24	1,07	0,09	0,16	1,56	0,78	0,63	1,13	0,11	0,29	1,66	0,38	50,21	1,09	0,31	15,75	1,01	0,32	17,178	-0,06	6	-0,14	0	?	6
53	150	426	79	-0,05	17	0	81,73	0,9	0,04	15,08	0,88	0,32	402,11	1	0,05	54,35	1,22	0,63	34,09	0,97	-0,04	57,65	1	-0,24	0,28	1,25	-0,12	0,19	1,85	-0,05	0,55	0,99	-0,14	0,21	1,2	-0,22	47	1,02	-0,12	18,11	1,16	0,16	1,438	-0,12	12	?	5	1,5	7
53	151	258	68	-0,14	9	-0,47	106,98	1,18	0,31	29,29	1,7	0,94	447,3	1,12	0,11	49	1,1	-0,1	34,33	0,98	0,01	44,25	0,77	-0,23	0,22	0,98	-0,21	0,1	0,97	-0,47	0,61	1,1	0,11	0,24	1,37	0,14	43,96	0,95	-0,06	11,65	0,74	-0,36	16,485	0,15	4	-0,67	3	-0,4	1
53	153	437	79	-0,07	16	-0,11	79,78	0,88	-0,02	16,67	0,97	-0,02	404,2	1,01	0,04	49,21	1,1	0,27	35,16	1	0	64,87	1,12	-0,12	0,26	1,16	0,08	0,16	1,56	0,6	0,59	1,06	0,16	0,23	1,32	0,05	55,92	1,21	0,55	18,56	1,19	0,75	12,507	-0,44	6	?	1	0	5
53	154	291	81	0,03	16	0	82,58	0,91	0,04	15,25	0,89	-0,09	391,6	0,98	-0,03	35,3	0,79	-0,28	35,36	1,01	0,01	73,62	1,27	0,13	0,3	1,34	0,15	0,12	1,17	-0,25	0,52	0,94	-0,12	0,13	0,74	-0,43	40,4	0,87	-0,28	13,49	0,86	-0,27	2,032	0,62	9	0,5	1	0	9
53	160	340	70	-0,1	11	-0,08	103,97	1,14	0,25	27,74	1,61	1,28	438,66	1,09	0,1	51,97	1,17	0,39	35,46	1,01	-0,01	47,43	0,82	-0,17	0,19	0,85	-0,1	0,08	0,78	-0,2	0,64	1,15	0,08	0,34	1,94	0,7	47,61	1,03	-0,05	12,31	0,79	-0,19	15,821	-0,04	7	0,4	4	1	4
53	166	?	89	0,16	20	0,67	78,56	0,86	-0,06	12,41	0,72	-0,14	375,26	0,94	-0,05	40,94	0,92	0,03	?	?	?	?	?	?	0,25	1,12	0,04	0,16	1,56	0,6	0,54	0,97	0	0,17	0,97	0,31	?	?	?	?	?	?	?	?	?	?	?	?	?
53	195	261	76	0	12	-0,08	89,98	0,99	-0,01	17,61	1,02	-0,18	409,39	1,02	0	47,36	1,06	0	34,9	1	0,01	55,63	0,96	0,03	0,18	0,81	-0,14	0,07	0,68	0	0,49	0,88	-0,06	0,13	0,74	0	50,44	1,09	0,15	15,14	0,97	0,04	16,079	-0,15	6	?	6	-0,14	0
53	211	494	75	-0,03	12	0,09	97,85	1,08	0,16	22,23	1,29	0,63	421,28	1,05	0,04	55,72	1,25	0,31	35,27	1,01	0,02	45,3	0,78	-0,14	0,16	0,72	-0,06	0,07	0,68	0,17	0,47	0,85	-0,16	0,11	0,63	-0,15	48,53	1,05	-0,21	15,58	1	-0,02	15,043	0,11	6	1	3	2	3
53	240	?	81	-0,01	14	0,08	86,61	0,95	-0,08	12,04	0,7	-0,19	397,97	0,99	-0,02	43,27	0,97	-0,12	?	?	?	55,43	0,96	0,06	0,23	1,03	0,28	0,11	1,07	0,38	0,63	1,13	0,24	0,15	0,86	0,67	?	?	?	?	?	?	15,828	-0,09	?	?	?	?	?
53	244	?	88	-0,06	13	-0,28	95,07	1,05	0,03	17,98	1,05	0,13	400,96	1	0,07	50,68	1,14	0,28	?	?	?	48,01	0,83	-0,17	0,18	0,81	-0,1	0,09	0,88	0,12	0,51	0,92	-0,14	0,07	0,4	-0,22	?	?	?	?	?	?	17,153	-0,07	?	?	?	?	?
53	245	?	88	0	18	0,38	87,76	0,97	-0,08	18,14	1,06	0,01	383,2	0,96	-0,04	44,66	1	-0,12	?	?	?	76,72	1,33	0,6	0,2	0,89	0,11	0,12	1,17	0,33	0,51	0,92	0	0,09	0,51	0,29	?	?	?	?	?	?	18,903	0,1	?	?	?	?	?
53	246	?	90	0,02	15	-0,17	87,87	0,97	0	12,61	0,73	-0,3	382,21	0,95	0	35,82	0,8	-0,2	?	?	?	56,91	0,98	-0,26	0,25	1,12	0,25	0,11	1,07	-0,08	0,59	1,06	0,16	0,12	0,69	0,33	?	?	?	?	?	?	18,782	-0,01	?	?	?	?	?
53	253	?	90	-0,01	14	0	90,94	1	-0,04	11,66	0,68	-0,24	392,95	0,98	0,01	35,33	0,79	-0,15	?	?	?	51,83	0,9	0	0,19	0,85	0,06	0,07	0,68	0,17	0,61	1,1	0,11	0,08	0,46	0	?	?	?	?	?	?	1,591	0	?	?	?	?	?
53	261	?	78	0	15	0	90,27	0,99	-0,02	12,11	0,7	-0,05	416,96	1,04	-0,03	50,27	1,13	0,02	?	?	?	44,41	0,77	-0,06	0,23	1,03	0	0,1	0,97	-0,09	0,59	1,06	-0,02	0,13	0,74	0	?	?	?	?	?	?	17,538	-0,06	?	?	?	?	?
53	266	287	88	0,01	18	0,29	105,12	1,16	0,16	23,19	1,35	0,71	408,24	1,02	0,01	53,66	1,2	-0,01	?	?	?	37,64	0,65	-0,08	0,18	0,81	-0,05	0,1	0,97	-0,23	0,49	0,88	-0,11	0,11	0,63	0	?	?	?	?	?	?	19,006	?	?	?	2	?	?
53	281	?	67	-0,03	13	0	111,37	1,23	0,1	23,35	1,36	0,23	457,69	1,14	0,02	70,42	1,58	0,12	35,12	1	0,04	50,07	0,87	-0,14	0,22	0,98	0,05	0,13	1,27	0,08	0,54	0,97	0,06	0,25	1,43	0,39	?	?	?	?	?	?	?	?	?	?	?	?	?
54	117	145	74	?	12	?	138,9	1,06	?	22,72	0,96	?	469,6	1	?	39,77	1,11	?	35,93	1,04	?	78,76	1,11	?	0,5	0,96	?	0,12	0,87	?	1,04	0,95	?	0,53	0,94	?	40,89	0,99	?	14,48	0,93	?	20,496	?	4	?	7	?	-3
54	118	192	69	-0,07	10	-0,17	129,62	0,99	-0,07	26,41	1,11	0,16	486,72	1,04	0,04	28,64	0,8	-0,28	35,54	1,03	-0,01	57,82	0,82	-0,27	0,47	0,9	-0,06	0,1	0,73	-0,17	1,14	1,05	0,1	0,63	1,12	0,19	39,6	0,96	-0,03	14,48	0,93	0	19,468	-0,05	3	-0,25	1	-0,86	2
54	119	?	?	?	?	?	?	?	?	?	?	?	?	?	?	?	?	?	?	?	?	?	?	?	?	?	?	?	?	?	?	?	?	?	?	?	?	?	?	?	?	?	?	?	?	?	?	?	?
54	120	?	84	?	19	?	150,75	1,16	?	18,58	0,78	?	454,94	0,97	?	42,96	1,2	?	?	?	?	?	?	?	0,58	1,12	?	0,18	1,31	?	0,98	0,9	?	0,42	0,74	?	?	?	?	?	?	?	?	?	?	?	?	?	?
54	121	?	68	-0,19	10	-0,47	133,68	1,02	-0,11	23,65	0,99	0,27	480,4	1,02	0,06	43,62	1,21	0,02	35,47	1,02	?	89,51	1,27	?	0,39	0,75	-0,33	0,12	0,87	-0,33	0,75	0,69	-0,23	0,32	0,57	-0,24	?	?	?	?	?	?	?	?	?	?	?	?	?
54	122	248	73	0,07	13	0,3	144,88	1,11	0,08	15,69	0,66	-0,34	472,01	1	-0,02	45,46	1,27	0,04	35,51	1,03	0	89,74	1,27	0	0,41	0,79	0,05	0,13	0,94	0,08	0,83	0,76	0,11	0,39	0,69	0,22	40,37	0,98	?	16,46	1,05	?	19,134	?	5	?	4	?	2
54	125	255	67	0,02	10	0,25	136,02	1,04	-0,04	21,51	0,9	0,13	488,17	1,04	-0,01	37,58	1,05	0,36	35,5	1,03	0,01	85,76	1,21	0,13	0,41	0,79	-0,07	0,11	0,8	0,1	0,81	0,74	-0,14	0,41	0,73	-0,16	44,55	1,08	-0,16	14,83	0,95	0,01	16,685	0,21	2	1	1	0	1
54	127	172	66	?	9	?	123,32	0,95	?	23,92	1,01	?	486,31	1,04	?	31,37	0,87	?	35,13	1,01	0	79,31	1,12	-0,14	0,6	1,15	?	0,13	0,94	?	1,09	1	?	0,55	0,97	?	55,98	1,35	?	13,28	0,85	?	1,32	-0,49	?	?	2	?	?
54	128	197	77	0,17	12	0,33	134,39	1,03	0,09	23,95	1,01	0	455,1	0,97	-0,06	40,15	1,12	0,28	35,35	1,02	0,01	91,54	1,3	0,15	0,62	1,19	0,03	0,13	0,94	0	1,25	1,15	0,15	0,66	1,17	0,2	37,79	0,91	-0,32	13,69	0,88	0,03	2,231	0,69	?	?	6	2	?
54	129	196	68	-0,12	10	-0,17	128,92	0,99	-0,04	26,55	1,12	0,11	491,54	1,05	0,08	35,11	0,98	-0,13	35,74	1,03	0,01	84,03	1,19	-0,08	0,5	0,96	-0,19	0,14	1,02	0,08	0,93	0,85	-0,26	0,52	0,92	-0,21	42,52	1,03	0,13	14,48	0,93	0,06	17,552	-0,21	?	?	1	-0,83	?
54	130	?	72	0,06	15	0,5	?	?	?	?	?	?	444	0,94	-0,1	74,93	2,09	1,13	?	?	?	?	?	?	0,3	0,58	-0,4	0,23	1,67	0,64	0,67	0,61	-0,28	0,37	0,66	-0,29	?	?	?	?	?	?	?	?	?	?	?	?	?
54	135	127	65	-0,28	8	0,6	125,4	0,96	0,27	24,17	1,02	0,93	493,23	1,05	0,32	23,87	0,66	0,2	34,49	1	-0,03	84,22	1,19	0,38	0,61	1,17	2,81	0,1	0,73	0,67	1,12	1,03	0,17	0,63	1,12	3,2	50,64	1,22	-0,11	15,55	1	-0,17	14,888	-0,15	3	?	2	?	1
54	136	622	72	0,11	12	0,5	133,67	1,02	0,07	25,47	1,07	0,05	469,4	1	-0,05	31,98	0,89	0,34	34,71	1	0,01	71,27	1,01	-0,15	0,67	1,29	0,1	0,13	0,94	0,3	1,2	1,1	0,07	0,68	1,2	0,08	40,8	0,99	-0,19	17,94	1,15	0,15	14,125	-0,05	6	1	5	1,5	1
54	137	606	?	?	?	?	?	?	?	?	?	?	?	?	?	?	?	?	33,74	0,97	-0,03	57,83	0,82	-0,19	?	?	?	?	?	?	?	?	?	?	?	?	?	?	?	?	?	?	12,751	-0,1	?	?	?	?	?
54	138	?	71	?	16	?	118	0,9	?	20	0,84	?	496,8	1,06	?	23,31	0,65	?	?	?	?	?	?	?	0,58	1,12	?	0,18	1,31	?	1,28	1,17	?	0,43	0,76	?	?	?	?	?	?	?	?	?	?	?	?	?	?
54	139	?	69	-0,03	18	0,12	110,67	0,85	-0,06	21,71	0,91	0,09	508,79	1,08	0,02	29,38	0,82	0,26	?	?	?	?	?	?	0,56	1,08	-0,03	0,24	1,74	0,33	1,19	1,09	-0,07	0,42	0,74	-0,02	?	?	?	?	?	?	?	?	?	?	?	?	?
54	142	425	65	0,1	10	-0,63	127,56	0,98	?	25,72	1,08	?	472,65	1,01	?	48,17	1,34	?	32,99	0,95	0,07	62,44	0,88	0,28	0,51	0,98	?	0,17	1,23	?	0,94	0,86	?	0,47	0,83	?	41,92	1,01	?	16,08	1,03	?	13,339	0,14	5	?	4	?	1
54	144	182	64	-0,02	15	0,5	129,45	0,99	0,01	22,58	0,95	-0,12	485,86	1,03	0,03	50,87	1,42	0,06	35,39	1,02	0,07	89,72	1,27	0,44	0,5	0,96	-0,02	0,19	1,38	0,12	1,51	1,39	0,61	0,71	1,26	0,51	40,75	0,99	-0,03	16,22	1,04	0,01	18,597	0,39	-3	-1,6	-5	-2,25	2
54	145	871	77	0,2	34	1,27	133,88	1,03	0,03	16,72	0,7	-0,26	392,89	0,84	-0,19	41,26	1,15	-0,19	35,12	1,01	-0,01	91,69	1,3	0,02	0,12	0,23	-0,76	0	0	?	1,24	1,14	-0,18	?	?	?	37,91	0,92	-0,07	28,51	1,83	0,76	13,511	-0,27	18	-7	-22	3,4	40
54	146	892	?	?	?	?	?	?	?	?	?	?	?	?	?	?	?	?	32,53	0,94	-0,07	56,41	0,8	-0,38	?	?	?	?	?	?	?	?	?	?	?	?	?	?	?	?	?	?	15,634	0,16	?	?	?	?	?
54	147	55	?	?	?	?	?	?	?	?	?	?	?	?	?	?	?	?	35,06	1,01	0,08	81,59	1,15	0,45	?	?	?	?	?	?	?	?	?	?	?	?	?	?	?	?	?	?	36,613	1,34	?	?	?	?	?
54	148	161	?	?	?	?	?	?	?	?	?	?	?	?	?	?	?	?	35,47	1,02	0,01	90,77	1,28	0,11	?	?	?	?	?	?	?	?	?	?	?	?	?	?	?	?	?	?	21,705	-0,41	?	?	?	?	?
54	149	883	?	?	?	?	?	?	?	?	?	?	?	?	?	?	?	?	35,11	1,01	-0,01	55,48	0,79	-0,39	?	?	?	?	?	?	?	?	?	?	?	?	?	?	?	?	?	?	1,913	-0,12	?	?	?	?	?
54	151	?	67	?	10	?	122,43	0,94	?	23,84	1	?	493,58	1,05	?	28,44	0,79	?	?	?	?	?	?	?	0,5	0,96	?	0,12	0,87	?	1,21	1,11	?	0,66	1,17	?	?	?	?	?	?	?	?	?	?	?	?	?	?
54	153	?	70	0,04	17	0,7	124	0,95	0,01	28,69	1,21	0,2	482,11	1,03	-0,02	51,07	1,42	0,8	?	?	?	?	?	?	0,49	0,94	-0,02	0,23	1,67	0,92	1,29	1,18	0,07	0,69	1,22	0,05	?	?	?	?	?	?	?	?	?	?	?	?	?
54	154	11	?	?	?	?	?	?	?	?	?	?	?	?	?	?	?	?	35,13	1,01	?	47,91	0,68	?	?	?	?	?	?	?	?	?	?	?	?	?	?	?	?	?	?	?	21,674	?	?	?	?	?	?
54	156	224	71	0,03	18	0,64	120,57	0,92	-0,01	24,8	1,04	-0,08	474,08	1,01	-0,01	37,99	1,06	0,15	35,63	1,03	-0,01	92,01	1,3	0,44	0,68	1,31	0,33	0,14	1,02	0,08	1,37	1,26	0,1	0,76	1,35	0,12	29,61	0,72	-0,08	11,7	0,75	0,02	23,886	0,08	?	?	2	?	?
54	157	?	66	-0,07	11	-0,39	124,02	0,95	0,03	24,29	1,02	-0,02	499,8	1,06	0,05	32,85	0,91	-0,14	?	?	?	?	?	?	0,56	1,08	-0,18	0,15	1,09	0,07	1	0,92	-0,27	0,5	0,89	-0,34	?	?	?	?	?	?	?	?	?	?	?	?	?
54	158	?	67	0,02	10	-0,09	130,18	1	0,05	25,85	1,09	0,06	494,39	1,05	-0,01	30,02	0,84	-0,09	?	?	?	?	?	?	0,54	1,04	-0,04	0,12	0,87	-0,2	1,14	1,05	0,14	0,64	1,13	0,28	?	?	?	?	?	?	?	?	?	?	?	?	?
54	159	223	?	?	?	?	?	?	?	?	?	?	?	?	?	?	?	?	34,8	1	?	66,79	0,95	?	?	?	?	?	?	?	?	?	?	?	?	?	?	?	?	?	?	?	1,941	?	?	?	?	?	?
54	162	?	66	-0,03	20	0,54	?	?	?	?	?	?	452	0,96	-0,08	?	?	?	?	?	?	?	?	?	0,72	1,39	0,04	?	?	?	?	?	?	?	?	?	?	?	?	?	?	?	?	?	?	?	?	?	?
54	163	?	?	?	?	?	?	?	?	?	?	?	?	?	?	?	?	?	?	?	?	?	?	?	?	?	?	?	?	?	?	?	?	?	?	?	?	?	?	?	?	?	?	?	?	?	?	?	?
54	164	?	64	?	9	?	131,25	1,01	?	25,68	1,08	?	502,99	1,07	?	31,76	0,88	?	?	?	?	?	?	?	0,36	0,69	?	0,12	0,87	?	1,14	1,05	?	0,61	1,08	?	?	?	?	?	?	?	?	?	?	?	?	?	?
54	165	800	68	0,06	9	0	134,43	1,03	0,02	25,71	1,08	0	481,96	1,03	-0,04	30,49	0,85	-0,04	33,6	0,97	?	51,91	0,73	?	0,55	1,06	0,53	0,15	1,09	0,25	1,1	1,01	-0,04	0,58	1,03	-0,05	43,35	1,05	?	16,04	1,03	?	15,092	?	7	?	3	?	5
54	166	?	?	?	?	?	?	?	?	?	?	?	?	?	?	?	?	?	?	?	?	?	?	?	?	?	?	?	?	?	?	?	?	?	?	?	?	?	?	?	?	?	?	?	?	?	?	?	?
54	167	?	71	?	12	?	128,55	0,99	?	25,34	1,07	?	465,63	0,99	?	41,71	1,16	?	?	?	?	?	?	?	0,52	1	?	0,14	1,02	?	1,06	0,97	?	0,61	1,08	?	?	?	?	?	?	?	?	?	?	?	?	?	?
54	168	?	?	?	?	?	?	?	?	?	?	?	?	?	?	?	?	?	?	?	?	?	?	?	?	?	?	?	?	?	?	?	?	?	?	?	?	?	?	?	?	?	?	?	?	?	?	?	?
54	170	?	73	?	12	?	132,81	1,02	?	24,83	1,04	?	477,69	1,02	?	33,62	0,94	?	?	?	?	?	?	?	0,51	0,98	?	0,15	1,09	?	1,19	1,09	?	0,68	1,2	?	?	?	?	?	?	?	?	?	?	?	?	?	?
54	172	?	?	?	?	?	?	?	?	?	?	?	?	?	?	?	?	?	?	?	?	?	?	?	?	?	?	?	?	?	?	?	?	?	?	?	?	?	?	?	?	?	?	?	?	?	?	?	?
54	174	?	72	?	13	?	128,81	0,99	?	26,39	1,11	?	478,11	1,02	?	37,45	1,04	?	?	?	?	?	?	?	0,57	1,1	?	0,16	1,16	?	1,16	1,06	?	0,66	1,17	?	?	?	?	?	?	?	?	?	?	?	?	?	?
54	175	?	65	-0,1	1	-0,92	?	?	?	?	?	?	?	?	?	?	?	?	?	?	?	?	?	?	?	?	?	?	?	?	?	?	?	?	?	?	?	?	?	?	?	?	?	?	?	?	?	?	?
54	176	?	73	0,12	12	11	124,02	0,95	?	28,29	1,19	?	468,74	1	?	28,7	0,8	?	?	?	?	?	?	?	0,64	1,23	?	0,13	0,94	?	1,34	1,23	?	0,72	1,28	?	29,54	0,71	?	7,36	0,47	?	25,768	?	?	?	?	?	?
54	178	?	71	-0,03	13	0,08	127,4	0,98	0,03	25,69	1,08	-0,09	474,42	1,01	0,01	36,35	1,01	0,27	?	?	?	?	?	?	0,54	1,04	-0,16	0,14	1,02	0,08	1,14	1,05	-0,15	0,65	1,15	-0,1	?	?	?	?	?	?	?	?	?	?	?	?	?
54	183	?	?	?	?	?	?	?	?	?	?	?	?	?	?	?	?	?	?	?	?	?	?	?	?	?	?	?	?	?	?	?	?	?	?	?	?	?	?	?	?	?	?	?	?	?	?	?	?
54	185	?	71	?	13	?	130,42	1	?	24,21	1,02	?	481,74	1,03	?	40,74	1,13	?	?	?	?	?	?	?	0,48	0,92	?	0,16	1,16	?	1,01	0,93	?	0,55	0,97	?	?	?	?	?	?	?	?	?	?	?	?	?	?
54	186	?	74	0,04	13	0	132,78	1,02	0,02	22,09	0,93	-0,09	473,96	1,01	-0,02	41,48	1,15	0,02	?	?	?	?	?	?	0,54	1,04	0,13	0,16	1,16	0	1,22	1,12	0,21	0,63	1,12	0,15	?	?	?	?	?	?	?	?	?	?	?	?	?
54	188	9	72	-0,03	11	-0,15	127,81	0,98	-0,04	24,73	1,04	0,12	470,78	1	-0,01	29,51	0,82	-0,29	33,86	0,98	?	62,95	0,89	?	0,59	1,14	0,09	0,11	0,8	-0,31	1,15	1,06	-0,06	0,64	1,13	0,02	56,1	1,36	?	14,29	0,91	?	12,537	?	?	?	?	?	?
54	189	?	72	0	13	0,18	134,86	1,03	0,06	21,81	0,92	-0,12	456,63	0,97	-0,03	36,68	1,02	0,24	?	?	?	?	?	?	0,56	1,08	-0,05	0,16	1,16	0,45	1,17	1,07	0,02	0,7	1,24	0,09	?	?	?	?	?	?	?	?	?	?	?	?	?
54	190	?	?	?	?	?	?	?	?	?	?	?	?	?	?	?	?	?	?	?	?	?	?	?	?	?	?	?	?	?	?	?	?	?	?	?	?	?	?	?	?	?	?	?	?	?	?	?	?
54	192	?	?	?	?	?	?	?	?	?	?	?	?	?	?	?	?	?	?	?	?	?	?	?	?	?	?	?	?	?	?	?	?	?	?	?	?	?	?	?	?	?	?	?	?	?	?	?	?
54	193	?	67	?	11	?	124,7	0,96	?	26,1	1,1	?	487,58	1,04	?	25,96	0,72	?	?	?	?	?	?	?	0,54	1,04	?	0,13	0,94	?	1,18	1,08	?	0,67	1,19	?	?	?	?	?	?	?	?	?	?	?	?	?	?
54	194	?	?	?	?	?	?	?	?	?	?	?	?	?	?	?	?	?	?	?	?	?	?	?	?	?	?	?	?	?	?	?	?	?	?	?	?	?	?	?	?	?	?	?	?	?	?	?	?
54	195	?	73	?	13	?	127,3	0,98	?	22,92	0,96	?	474,37	1,01	?	31,23	0,87	?	?	?	?	?	?	?	0,57	1,1	?	0,15	1,09	?	1,1	1,01	?	0,59	1,04	?	?	?	?	?	?	?	?	?	?	?	?	?	?
54	196	?	76	0,04	14	0,08	122,62	0,94	-0,04	25,99	1,09	0,13	462,85	0,99	-0,02	42,24	1,18	0,35	?	?	?	?	?	?	0,65	1,25	0,14	0,17	1,23	0,13	1,29	1,18	0,17	0,67	1,19	0,14	?	?	?	?	?	?	?	?	?	?	?	?	?
54	197	?	?	?	?	?	?	?	?	?	?	?	?	?	?	?	?	?	?	?	?	?	?	?	?	?	?	?	?	?	?	?	?	?	?	?	?	?	?	?	?	?	?	?	?	?	?	?	?
54	199	?	?	?	?	?	?	?	?	?	?	?	?	?	?	?	?	?	?	?	?	?	?	?	?	?	?	?	?	?	?	?	?	?	?	?	?	?	?	?	?	?	?	?	?	?	?	?	?
54	200	?	?	?	?	?	?	?	?	?	?	?	?	?	?	?	?	?	?	?	?	?	?	?	?	?	?	?	?	?	?	?	?	?	?	?	?	?	?	?	?	?	?	?	?	?	?	?	?
54	202	?	?	?	?	?	?	?	?	?	?	?	?	?	?	?	?	?	?	?	?	?	?	?	?	?	?	?	?	?	?	?	?	?	?	?	?	?	?	?	?	?	?	?	?	?	?	?	?
54	205	?	72	-0,05	13	0,18	140,22	1,07	0,2	20,98	0,88	-0,24	467,78	1	0,03	40,77	1,14	0,29	?	?	?	?	?	?	0,51	0,98	-0,18	0,15	1,09	0,25	1,05	0,96	-0,26	0,58	1,03	-0,17	?	?	?	?	?	?	?	?	?	?	?	?	?
54	206	?	70	-0,03	13	0	125,66	0,96	-0,1	21,1	0,89	0,01	478,14	1,02	0,02	38	1,06	-0,07	?	?	?	?	?	?	0,51	0,98	0	0,12	0,87	-0,2	0,91	0,84	-0,13	0,52	0,92	-0,1	?	?	?	?	?	?	?	?	?	?	?	?	?
54	208	?	71	?	13	?	128,83	0,99	?	23,55	0,99	?	468,41	1	?	38,59	1,07	?	?	?	?	?	?	?	0,44	0,85	?	0,15	1,09	?	1,11	1,02	?	0,6	1,06	?	?	?	?	?	?	?	?	?	?	?	?	?	?
54	210	855	?	?	?	?	?	?	?	?	?	?	?	?	?	?	?	?	34,73	1	?	59,37	0,84	?	?	?	?	?	?	?	?	?	?	?	?	?	?	?	?	?	?	?	12,051	?	?	?	?	?	?
54	211	?	?	?	?	?	?	?	?	?	?	?	?	?	?	?	?	?	?	?	?	?	?	?	?	?	?	?	?	?	?	?	?	?	?	?	?	?	?	?	?	?	?	?	?	?	?	?	?
54	212	?	?	?	?	?	?	?	?	?	?	?	?	?	?	?	?	?	?	?	?	?	?	?	?	?	?	?	?	?	?	?	?	?	?	?	?	?	?	?	?	?	?	?	?	?	?	?	?
54	216	?	?	?	?	?	?	?	?	?	?	?	?	?	?	?	?	?	?	?	?	?	?	?	?	?	?	?	?	?	?	?	?	?	?	?	?	?	?	?	?	?	?	?	?	?	?	?	?
54	219	?	?	?	?	?	?	?	?	?	?	?	?	?	?	?	?	?	?	?	?	?	?	?	?	?	?	?	?	?	?	?	?	?	?	?	?	?	?	?	?	?	?	?	?	?	?	?	?
54	220	?	?	?	?	?	?	?	?	?	?	?	?	?	?	?	?	?	?	?	?	?	?	?	?	?	?	?	?	?	?	?	?	?	?	?	?	?	?	?	?	?	?	?	?	?	?	?	?
54	223	31	?	?	?	?	?	?	?	?	?	?	?	?	?	?	?	?	33,98	0,98	?	61,23	0,87	?	?	?	?	?	?	?	?	?	?	?	?	?	?	?	?	?	?	?	14,662	?	?	?	?	?	?
54	225	?	?	?	?	?	?	?	?	?	?	?	?	?	?	?	?	?	?	?	?	?	?	?	?	?	?	?	?	?	?	?	?	?	?	?	?	?	?	?	?	?	?	?	?	?	?	?	?
54	226	?	?	?	?	?	?	?	?	?	?	?	?	?	?	?	?	?	?	?	?	?	?	?	?	?	?	?	?	?	?	?	?	?	?	?	?	?	?	?	?	?	?	?	?	?	?	?	?
54	229	?	?	?	?	?	?	?	?	?	?	?	?	?	?	?	?	?	?	?	?	?	?	?	?	?	?	?	?	?	?	?	?	?	?	?	?	?	?	?	?	?	?	?	?	?	?	?	?
54	230	?	?	?	?	?	?	?	?	?	?	?	?	?	?	?	?	?	?	?	?	?	?	?	?	?	?	?	?	?	?	?	?	?	?	?	?	?	?	?	?	?	?	?	?	?	?	?	?
54	234	?	?	?	?	?	?	?	?	?	?	?	?	?	?	?	?	?	33,91	0,98	?	73,79	1,04	?	?	?	?	?	?	?	?	?	?	?	?	?	?	?	?	?	?	?	?	?	?	?	?	?	?
54	236	?	?	?	?	?	?	?	?	?	?	?	?	?	?	?	?	?	?	?	?	?	?	?	?	?	?	?	?	?	?	?	?	?	?	?	?	?	?	?	?	?	?	?	?	?	?	?	?
54	238	?	?	?	?	?	?	?	?	?	?	?	?	?	?	?	?	?	?	?	?	?	?	?	?	?	?	?	?	?	?	?	?	?	?	?	?	?	?	?	?	?	?	?	?	?	?	?	?
54	242	?	67	-0,04	11	-0,08	134,15	1,03	-0,05	22,11	0,93	0,19	481,73	1,03	0,02	38,61	1,08	0,13	?	?	?	?	?	?	0,51	0,98	-0,09	0,13	0,94	-0,13	0,98	0,9	-0,02	0,54	0,96	0	?	?	?	?	?	?	?	?	?	?	?	?	?
54	243	?	?	?	?	?	?	?	?	?	?	?	?	?	?	?	?	?	?	?	?	?	?	?	?	?	?	?	?	?	?	?	?	?	?	?	?	?	?	?	?	?	?	?	?	?	?	?	?
54	244	?	69	?	12	?	134,76	1,03	?	22,4	0,94	?	477,97	1,02	?	42,42	1,18	?	?	?	?	?	?	?	0,51	0,98	?	0,17	1,23	?	1,03	0,95	?	0,59	1,04	?	?	?	?	?	?	?	?	?	?	?	?	?	?
54	245	?	?	?	?	?	?	?	?	?	?	?	?	?	?	?	?	?	?	?	?	?	?	?	?	?	?	?	?	?	?	?	?	?	?	?	?	?	?	?	?	?	?	?	?	?	?	?	?
54	248	?	73	0,09	19	0,36	120,53	0,92	-0,11	25,29	1,06	0,1	467,69	1	-0,02	38,68	1,08	0,11	?	?	?	?	?	?	0,59	1,14	0,05	0,16	1,16	0	1,2	1,1	0,22	0,71	1,26	0,27	?	?	?	?	?	?	?	?	?	?	?	?	?
54	253	?	?	?	?	?	?	?	?	?	?	?	?	?	?	?	?	?	?	?	?	?	?	?	?	?	?	?	?	?	?	?	?	?	?	?	?	?	?	?	?	?	?	?	?	?	?	?	?
54	254	?	?	?	?	?	?	?	?	?	?	?	?	?	?	?	?	?	?	?	?	?	?	?	?	?	?	?	?	?	?	?	?	?	?	?	?	?	?	?	?	?	?	?	?	?	?	?	?
54	258	?	?	?	?	?	?	?	?	?	?	?	?	?	?	?	?	?	?	?	?	?	?	?	?	?	?	?	?	?	?	?	?	?	?	?	?	?	?	?	?	?	?	?	?	?	?	?	?
54	259	?	69	?	11	?	131,04	1	?	24,39	1,03	?	485,44	1,03	?	38,01	1,06	?	?	?	?	?	?	?	0,5	0,96	?	0,11	0,8	?	1,01	0,93	?	0,52	0,92	?	?	?	?	?	?	?	?	?	?	?	?	?	?
54	261	?	?	?	?	?	?	?	?	?	?	?	?	?	?	?	?	?	?	?	?	?	?	?	?	?	?	?	?	?	?	?	?	?	?	?	?	?	?	?	?	?	?	?	?	?	?	?	?
54	262	?	68	?	?	?	159	1,22	?	?	?	?	416	0,89	?	?	?	?	?	?	?	?	?	?	0,6	1,15	?	?	?	?	?	?	?	?	?	?	?	?	?	?	?	?	?	?	?	?	?	?	?
54	264	?	68	0	12	?	126,63	0,97	-0,2	25,8	1,09	?	483,75	1,03	0,16	32,76	0,91	?	?	?	?	?	?	?	0,49	0,94	-0,18	0,12	0,87	?	1,32	1,21	?	0,75	1,33	?	?	?	?	?	?	?	?	?	?	?	?	?	?
54	266	?	?	?	?	?	?	?	?	?	?	?	?	?	?	?	?	?	?	?	?	?	?	?	?	?	?	?	?	?	?	?	?	?	?	?	?	?	?	?	?	?	?	?	?	?	?	?	?
54	267	?	?	?	?	?	?	?	?	?	?	?	?	?	?	?	?	?	?	?	?	?	?	?	?	?	?	?	?	?	?	?	?	?	?	?	?	?	?	?	?	?	?	?	?	?	?	?	?
54	268	?	?	?	?	?	?	?	?	?	?	?	?	?	?	?	?	?	?	?	?	?	?	?	?	?	?	?	?	?	?	?	?	?	?	?	?	?	?	?	?	?	?	?	?	?	?	?	?
54	269	?	?	?	?	?	?	?	?	?	?	?	?	?	?	?	?	?	?	?	?	?	?	?	?	?	?	?	?	?	?	?	?	?	?	?	?	?	?	?	?	?	?	?	?	?	?	?	?
54	270	?	?	?	?	?	?	?	?	?	?	?	?	?	?	?	?	?	?	?	?	?	?	?	?	?	?	?	?	?	?	?	?	?	?	?	?	?	?	?	?	?	?	?	?	?	?	?	?
54	271	715	?	?	?	?	?	?	?	?	?	?	?	?	?	?	?	?	34,11	0,98	?	55,28	0,78	?	?	?	?	?	?	?	?	?	?	?	?	?	?	?	?	?	?	?	14,447	?	?	?	?	?	?
54	272	?	?	?	?	?	?	?	?	?	?	?	?	?	?	?	?	?	?	?	?	?	?	?	?	?	?	?	?	?	?	?	?	?	?	?	?	?	?	?	?	?	?	?	?	?	?	?	?
54	274	?	?	?	?	?	?	?	?	?	?	?	?	?	?	?	?	?	?	?	?	?	?	?	?	?	?	?	?	?	?	?	?	?	?	?	?	?	?	?	?	?	?	?	?	?	?	?	?
54	275	?	?	?	?	?	?	?	?	?	?	?	?	?	?	?	?	?	?	?	?	?	?	?	?	?	?	?	?	?	?	?	?	?	?	?	?	?	?	?	?	?	?	?	?	?	?	?	?
54	276	?	?	?	?	?	?	?	?	?	?	?	?	?	?	?	?	?	?	?	?	?	?	?	?	?	?	?	?	?	?	?	?	?	?	?	?	?	?	?	?	?	?	?	?	?	?	?	?
54	277	?	?	?	?	?	?	?	?	?	?	?	?	?	?	?	?	?	?	?	?	?	?	?	?	?	?	?	?	?	?	?	?	?	?	?	?	?	?	?	?	?	?	?	?	?	?	?	?
54	278	?	?	?	?	?	?	?	?	?	?	?	?	?	?	?	?	?	?	?	?	?	?	?	?	?	?	?	?	?	?	?	?	?	?	?	?	?	?	?	?	?	?	?	?	?	?	?	?
54	280	?	?	?	?	?	?	?	?	?	?	?	?	?	?	?	?	?	?	?	?	?	?	?	?	?	?	?	?	?	?	?	?	?	?	?	?	?	?	?	?	?	?	?	?	?	?	?	?
54	281	?	?	?	?	?	?	?	?	?	?	?	?	?	?	?	?	?	?	?	?	?	?	?	?	?	?	?	?	?	?	?	?	?	?	?	?	?	?	?	?	?	?	?	?	?	?	?	?
54	282	?	?	?	?	?	?	?	?	?	?	?	?	?	?	?	?	?	?	?	?	?	?	?	?	?	?	?	?	?	?	?	?	?	?	?	?	?	?	?	?	?	?	?	?	?	?	?	?
54	283	?	?	?	?	?	?	?	?	?	?	?	?	?	?	?	?	?	?	?	?	?	?	?	?	?	?	?	?	?	?	?	?	?	?	?	?	?	?	?	?	?	?	?	?	?	?	?	?
54	284	?	?	?	?	?	?	?	?	?	?	?	?	?	?	?	?	?	?	?	?	?	?	?	?	?	?	?	?	?	?	?	?	?	?	?	?	?	?	?	?	?	?	?	?	?	?	?	?
54	286	?	?	?	?	?	?	?	?	?	?	?	?	?	?	?	?	?	?	?	?	?	?	?	?	?	?	?	?	?	?	?	?	?	?	?	?	?	?	?	?	?	?	?	?	?	?	?	?
54	287	?	?	?	?	?	?	?	?	?	?	?	?	?	?	?	?	?	?	?	?	?	?	?	?	?	?	?	?	?	?	?	?	?	?	?	?	?	?	?	?	?	?	?	?	?	?	?	?
54	301	?	70	?	13	?	131	1	?	22,05	0,93	?	484,86	1,03	?	32,19	0,9	?	?	?	?	?	?	?	0,52	1	?	0,14	1,02	?	0,89	0,82	?	0,51	0,9	?	?	?	?	?	?	?	?	?	?	?	?	?	?
54	302	?	?	?	?	?	?	?	?	?	?	?	?	?	?	?	?	?	?	?	?	?	?	?	?	?	?	?	?	?	?	?	?	?	?	?	?	?	?	?	?	?	?	?	?	?	?	?	?
54	303	?	?	?	?	?	?	?	?	?	?	?	?	?	?	?	?	?	?	?	?	?	?	?	?	?	?	?	?	?	?	?	?	?	?	?	?	?	?	?	?	?	?	?	?	?	?	?	?
54	304	?	70	?	14	?	128	0,98	?	25,8	1,09	?	473,01	1,01	?	40,19	1,12	?	?	?	?	?	?	?	0,53	1,02	?	0,13	0,94	?	0,96	0,88	?	0,47	0,83	?	?	?	?	?	?	?	?	?	?	?	?	?	?
54	306	?	?	?	?	?	?	?	?	?	?	?	?	?	?	?	?	?	?	?	?	?	?	?	?	?	?	?	?	?	?	?	?	?	?	?	?	?	?	?	?	?	?	?	?	?	?	?	?
54	307	?	?	?	?	?	?	?	?	?	?	?	?	?	?	?	?	?	?	?	?	?	?	?	?	?	?	?	?	?	?	?	?	?	?	?	?	?	?	?	?	?	?	?	?	?	?	?	?
54	309	?	?	?	?	?	?	?	?	?	?	?	?	?	?	?	?	?	?	?	?	?	?	?	?	?	?	?	?	?	?	?	?	?	?	?	?	?	?	?	?	?	?	?	?	?	?	?	?
54	310	?	72	?	19	?	128	0,98	?	25,98	1,09	?	461,62	0,98	?	46,86	1,3	?	32,4	0,94	?	61,9	0,88	?	0,58	1,12	?	0,16	1,16	?	1,12	1,03	?	0,59	1,04	?	?	?	?	?	?	?	?	?	?	?	?	?	?
54	311	?	?	?	?	?	?	?	?	?	?	?	?	?	?	?	?	?	?	?	?	?	?	?	?	?	?	?	?	?	?	?	?	?	?	?	?	?	?	?	?	?	?	?	?	?	?	?	?
54	314	?	?	?	?	?	?	?	?	?	?	?	?	?	?	?	?	?	?	?	?	?	?	?	?	?	?	?	?	?	?	?	?	?	?	?	?	?	?	?	?	?	?	?	?	?	?	?	?
54	315	?	75	?	13	?	141,86	1,09	?	17,49	0,74	?	459,04	0,98	?	38,9	1,08	?	?	?	?	?	?	?	0,6	1,15	?	0,13	0,94	?	0,84	0,77	?	0,35	0,62	?	?	?	?	?	?	?	?	?	?	?	?	?	?
55	117	?	?	?	?	?	?	?	?	?	?	?	?	?	?	?	?	?	?	?	?	?	?	?	?	?	?	?	?	?	?	?	?	?	?	?	?	?	?	?	?	?	?	?	?	?	?	?	?
55	215	227	84	?	13	?	134,08	1,01	?	19,6	1,1	?	452,49	1,04	?	80,49	1,11	?	35,33	1,02	?	63,8	1,23	?	0,36	0,85	?	0,19	0,95	?	0,57	0,89	?	0,17	1,16	?	44,5	0,8	?	19,38	1,36	?	18,812	?	?	?	-1	?	?
55	216	189	68	-0,19	5	-0,62	145,77	1,1	0,09	13	0,73	-0,34	474,91	1,09	0,05	65,12	0,9	-0,19	34,36	0,99	-0,03	59,64	1,15	-0,07	0,31	0,73	-0,14	0,19	0,95	0	0,59	0,92	0,04	0,16	1,09	-0,06	51,29	0,93	0,15	12,39	0,87	-0,36	14,657	-0,22	?	?	?	?	6
55	217	199	73	0,07	7	0,4	139,14	1,05	-0,05	16,65	0,93	0,28	436,61	1,01	-0,08	81,06	1,12	0,24	34,89	1,01	0,02	57,16	1,11	-0,04	0,46	1,09	0,48	0,19	0,95	0	0,6	0,93	0,02	0,12	0,82	-0,25	56,96	1,03	0,11	17,61	1,23	0,42	14,939	0,02	-2	?	-1	?	-1
55	219	78	83	0,12	8	0,6	137,1	1,03	-0,05	16,69	0,93	0,31	451,87	1,04	0,09	82,59	1,14	0,02	34,53	1	0	61,67	1,19	0,14	0,32	0,76	0	0,21	1,05	0,31	0,57	0,89	0,14	0,14	0,96	0,75	58,44	1,06	-0,12	12,71	0,89	0,93	16,932	0,49	?	?	4	?	?
55	221	?	?	?	?	?	?	?	?	?	?	?	?	?	?	?	?	?	?	?	?	?	?	?	?	?	?	?	?	?	?	?	?	?	?	?	?	?	?	?	?	?	?	?	?	?	?	?	?
55	223	156	86	0,06	16	1,29	136,99	1,03	-0,01	16,89	0,94	0,03	428,52	0,99	-0,12	78,11	1,08	-0,03	34,53	1	-0,03	52,44	1,01	0,09	0,3	0,71	-0,45	0,21	1,05	0,11	0,62	0,96	-0,02	0,18	1,23	0,5	50,41	0,91	-0,3	20,06	1,4	0,27	17,104	0,14	1	-0,67	-1	?	2
55	226	16	78	-0,09	8	-0,5	136,65	1,03	0	17,23	0,96	0,02	489,94	1,13	0,14	84,3	1,16	0,08	32,86	0,95	-0,05	63,9	1,24	0,22	0,57	1,35	0,9	0,21	1,05	0	0,66	1,03	0,06	0,13	0,89	-0,28	37,14	0,67	-0,26	15,32	1,07	-0,24	14,963	-0,13	?	?	?	?	?
55	235	200	70	-0,07	6	-0,25	138,64	1,04	0,02	16,12	0,9	-0,06	427,93	0,99	-0,06	77,52	1,07	0,1	35,06	1,01	-0,01	54,95	1,06	-0,12	0,33	0,78	-0,03	0,2	1	0,25	0,56	0,87	0,02	0,14	0,96	0	65,5	1,18	0,08	9,65	0,67	-0,36	11,821	-0,13	?	?	?	?	6
55	236	210	?	?	?	?	?	?	?	?	?	?	?	?	?	?	?	?	?	?	?	58,64	1,13	0,07	?	?	?	?	?	?	?	?	?	?	?	?	?	?	?	?	?	?	13,356	0,13	?	?	?	?	?
55	315	173	76	?	5	?	127,56	0,96	?	19,09	1,07	?	452,56	1,04	?	69,72	0,96	?	35,31	1,02	?	47,01	0,91	?	0,42	0,99	?	0,28	1,4	?	1	1,55	?	0,16	1,09	?	58,55	1,06	?	10,34	0,72	?	12,884	?	1	?	0	?	0
55	318	?	?	?	?	?	?	?	?	?	?	?	?	?	?	?	?	?	?	?	?	?	?	?	?	?	?	?	?	?	?	?	?	?	?	?	?	?	?	?	?	?	?	?	?	?	?	?	?
55	319	?	?	?	?	?	?	?	?	?	?	?	?	?	?	?	?	?	?	?	?	?	?	?	?	?	?	?	?	?	?	?	?	?	?	?	?	?	?	?	?	?	?	?	?	?	?	?	?
55	320	178	78	?	8	?	143,41	1,08	?	16,22	0,91	?	409,41	0,94	?	81,68	1,12	?	35,62	1,03	?	47,52	0,92	?	0,34	0,81	?	0,17	0,85	?	0,57	0,89	?	0,13	0,89	?	55,93	1,01	?	14,37	1	?	1,308	?	?	?	-3	?	?
55	322	276	78	0	8	0	141,42	1,06	-0,01	16,23	0,91	0	455,5	1,05	0,11	85,09	1,17	0,04	35,25	1,02	-0,01	44,11	0,85	-0,07	0,4	0,95	0,18	0,19	0,95	0,12	0,56	0,87	-0,02	0,13	0,89	0	66,58	1,2	0,19	19,92	1,39	0,39	11,666	-0,11	?	?	?	?	?
55	325	223	76	-0,01	7	0	137,27	1,03	-0,03	18,45	1,03	0,05	441,07	1,02	0,05	80,69	1,11	-0,07	31,94	0,92	0	29,04	0,56	-0,15	0,42	0,99	0	0,27	1,35	0,08	0,86	1,34	0,23	0,2	1,37	0,25	51,2	0,93	-0,05	12,53	0,88	-0,03	14,486	0,05	4	0	0	?	4
55	328	196	78	0,03	8	0	146,07	1,1	0,07	13,4	0,75	-0,3	428,81	0,99	-0,03	80,54	1,11	-0,08	34,94	1,01	-0,02	39,64	0,77	0,04	0,35	0,83	-0,29	0,18	0,9	-0,31	0,56	0,87	-0,19	0,12	0,82	-0,14	52,83	0,96	-0,13	10,13	0,71	0,26	1,271	0	8	-0,11	4	-0,5	4
55	333	180	76	-0,11	5	-0,55	146,47	1,1	0,04	11,35	0,63	-0,29	443,76	1,02	-0,07	77,59	1,07	-0,05	34,04	0,98	-0,05	45,77	0,89	-0,1	0,41	0,97	-0,05	0,22	1,1	-0,08	0,59	0,92	-0,08	0,13	0,89	-0,13	54,49	0,99	-0,11	6,26	0,44	-0,64	13,461	0	-1	-0,67	0	?	-1
56	134	?	78	?	11	?	99,32	0,8	?	15,34	1,36	?	367,8	0,86	?	31,22	1,37	?	35,32	1,04	?	84,23	1,3	?	0,2	0,43	?	0,12	0,84	?	0,86	1,02	?	0,19	0,85	?	?	?	?	?	?	?	?	?	?	?	?	?	?
56	145	?	75	?	11	?	124,61	1,01	?	10,76	0,96	?	422,38	0,98	?	23,96	1,05	?	35,5	1,04	?	81,66	1,26	?	0,55	1,19	?	0,14	0,98	?	0,89	1,05	?	0,23	1,03	?	?	?	?	?	?	?	?	?	?	?	?	?	?
56	147	?	71	-0,14	14	-0,42	124,29	1	-0,04	12,51	1,11	0,1	411,07	0,96	-0,03	19,11	0,84	-0,46	33,4	0,98	-0,03	88,22	1,36	-0,05	0,6	1,3	0,25	0,15	1,05	-0,4	0,7	0,83	-0,05	0,18	0,81	-0,38	?	?	?	?	?	?	?	?	?	?	?	?	?
56	148	?	81	0,14	17	0,21	128,75	1,04	0,04	11,96	1,06	-0,04	399,44	0,93	-0,03	18,85	0,83	-0,01	34,73	1,02	0,04	84,94	1,31	-0,04	0,65	1,41	0,08	0,19	1,32	0,27	0,71	0,84	0,01	0,18	0,81	0	?	?	?	?	?	?	?	?	?	?	?	?	?
56	149	?	71	-0,12	13	-0,24	125,79	1,02	-0,02	11,71	1,04	-0,02	420,04	0,98	0,05	21,97	0,97	0,17	35,06	1,03	0,01	88,34	1,36	0,04	0,56	1,21	-0,14	0,16	1,11	-0,16	0,73	0,86	0,03	0,18	0,81	0	?	?	?	?	?	?	?	?	?	?	?	?	?
56	150	?	70	-0,01	13	0	122,89	0,99	-0,02	12,28	1,09	0,05	416,9	0,97	-0,01	40,92	1,8	0,86	33,94	1	-0,03	82,02	1,27	-0,07	0,52	1,13	-0,07	0,16	1,11	0	0,71	0,84	-0,03	0,18	0,81	0	?	?	?	?	?	?	?	?	?	?	?	?	?
56	151	?	?	?	?	?	?	?	?	?	?	?	?	?	?	?	?	?	32,27	0,95	-0,05	61,45	0,95	-0,25	?	?	?	?	?	?	?	?	?	?	?	?	?	?	?	?	?	?	?	?	?	?	?	?	?
56	152	?	75	?	13	?	125,43	1,01	?	12,36	1,1	?	401,46	0,94	?	22,34	0,98	?	34,72	1,02	0,08	81,97	1,27	0,33	0,39	0,84	?	0,15	1,05	?	0,61	0,72	?	0,22	0,99	?	?	?	?	?	?	?	?	?	?	?	?	?	?
56	153	?	69	-0,08	12	-0,08	124,17	1	-0,01	10,64	0,95	-0,14	421,21	0,98	0,05	24,65	1,09	0,1	33,48	0,98	-0,04	87,55	1,35	0,07	0,41	0,89	0,05	0,12	0,84	-0,2	0,92	1,09	0,51	0,19	0,85	-0,14	?	?	?	?	?	?	?	?	?	?	?	?	?
56	154	?	62	-0,1	10	-0,17	118,21	0,95	-0,05	11,87	1,05	0,12	444,38	1,04	0,06	18,99	0,84	-0,23	32,42	0,95	-0,03	53,24	0,82	-0,39	0,57	1,23	0,39	0,14	0,98	0,17	0,77	0,91	-0,16	0,15	0,67	-0,21	?	?	?	?	?	?	?	?	?	?	?	?	?
56	157	?	76	0,12	14	0,56	124,07	1	-0,03	11,99	1,07	-0,01	406,6	0,95	-0,04	23,47	1,03	0,19	32,54	0,95	-0,03	73,86	1,14	-0,14	0,56	1,21	0,12	0,16	1,11	0,14	0,67	0,79	0,14	0,19	0,85	0,58	?	?	?	?	?	?	?	?	?	?	?	?	?
56	158	?	69	-0,09	13	-0,07	123,57	1	0	12,86	1,14	0,07	427,95	1	0,05	24,17	1,06	0,03	34,24	1	0,05	70,89	1,09	-0,04	0,54	1,17	-0,04	0,14	0,98	-0,12	0,63	0,74	-0,06	0,14	0,63	-0,26	?	?	?	?	?	?	?	?	?	?	?	?	?
56	159	?	70	0,01	12	-0,08	126,88	1,02	0,03	10,99	0,98	-0,15	430,05	1	0	19,46	0,86	-0,19	34,57	1,01	0,01	84,39	1,3	0,19	0,51	1,1	-0,06	0,14	0,98	0	0,79	0,93	0,25	0,15	0,67	0,07	?	?	?	?	?	?	?	?	?	?	?	?	?
56	160	?	74	0,06	15	0,25	125,23	1,01	-0,01	12,48	1,11	0,14	406,84	0,95	-0,05	24,15	1,06	0,24	33,36	0,98	-0,04	77,34	1,19	-0,08	0,36	0,78	-0,29	0,13	0,91	-0,07	0,55	0,65	-0,3	0,14	0,63	-0,07	?	?	?	?	?	?	?	?	?	?	?	?	?
56	161	?	79	0,07	14	-0,07	125,35	1,01	0	11,04	0,98	-0,12	400,69	0,93	-0,02	33,71	1,48	0,4	32,41	0,95	-0,03	87	1,34	0,12	0,34	0,74	-0,06	0,16	1,11	0,23	1,01	1,19	0,84	0,42	1,89	2	?	?	?	?	?	?	?	?	?	?	?	?	?
56	164	?	73	-0,01	14	0,27	119,72	0,97	-0,03	11,61	1,03	-0,02	404,44	0,94	-0,04	28,95	1,27	0,29	33,12	0,97	0,02	54,51	0,84	-0,38	0,39	0,84	-0,24	0,16	1,11	-0,06	1,25	1,48	0,19	0,38	1,71	0,15	?	?	?	?	?	?	?	?	?	?	?	?	?
56	165	?	73	0	14	0	124,64	1,01	0,04	11,01	0,98	-0,05	413,96	0,96	0,02	21,26	0,94	-0,27	34,59	1,01	0,04	77,12	1,19	0,41	0,44	0,95	0,13	0,15	1,05	-0,06	1,15	1,36	-0,08	0,34	1,53	-0,11	?	?	?	?	?	?	?	?	?	?	?	?	?
56	166	?	72	-0,01	12	-0,14	123,19	0,99	-0,01	8,96	0,8	-0,19	432,04	1,01	0,04	22,94	1,01	0,08	34,59	1,01	0	85,26	1,32	0,11	0,43	0,93	-0,02	0,25	1,74	0,67	1,51	1,78	0,31	0,36	1,62	0,06	?	?	?	?	?	?	?	?	?	?	?	?	?
56	167	?	68	-0,06	15	0,25	119,14	0,96	-0,03	10,42	0,93	0,16	424,77	0,99	-0,02	30,31	1,33	0,32	33,52	0,98	-0,03	83,23	1,29	-0,02	0,34	0,74	-0,21	0,12	0,84	-0,52	1,16	1,37	-0,23	0,28	1,26	-0,22	?	?	?	?	?	?	?	?	?	?	?	?	?
56	168	?	71	0,04	9	-0,4	119,84	0,97	0,01	11,6	1,03	0,11	408,8	0,95	-0,04	31,24	1,38	0,03	33,83	0,99	0,01	73,53	1,14	-0,12	0,47	1,02	0,38	0,17	1,18	0,42	1,32	1,56	0,14	0,48	2,16	0,71	?	?	?	?	?	?	?	?	?	?	?	?	?
56	171	?	73	-0,04	14	-0,07	125,53	1,01	0	11,04	0,98	-0,02	411,88	0,96	0,01	23,52	1,04	0,1	32,39	0,95	-0,04	76,05	1,17	-0,03	0,51	1,1	-0,06	0,17	1,18	0,06	0,62	0,73	-0,02	0,16	0,72	-0,16	?	?	?	?	?	?	?	?	?	?	?	?	?
56	173	?	60	-0,17	15	0,67	123,2	0,99	-0,02	15,39	1,37	0,5	436,38	1,02	0,02	35,35	1,56	1,26	33,11	0,97	-0,02	83,22	1,29	0,36	0,54	1,17	0	0,2	1,39	0,33	0,83	0,98	-0,15	0,34	1,53	-0,03	?	?	?	?	?	?	?	?	?	?	?	?	?
56	176	?	68	0,13	25	4	129,27	1,04	0,03	11,33	1,01	0,07	423,48	0,99	-0,02	14,28	0,63	-0,56	32,81	0,96	-0,04	70,59	1,09	0,18	0,76	1,65	0,46	0,11	0,77	0,1	0,79	0,93	0,23	0,27	1,21	0,5	?	?	?	?	?	?	?	?	?	?	?	?	?
56	178	?	78	0,15	17	-0,32	119,7	0,97	-0,07	11,01	0,98	-0,03	395,18	0,92	-0,07	31,57	1,39	1,21	32,64	0,96	-0,01	82,91	1,28	0,17	0,4	0,87	-0,47	0,2	1,39	0,82	1,25	1,48	0,58	0,34	1,53	0,26	?	?	?	?	?	?	?	?	?	?	?	?	?
56	179	?	75	-0,04	12	-0,29	116,25	0,94	-0,03	8,09	0,72	-0,27	397,01	0,92	0	18,18	0,8	-0,42	32,18	0,94	-0,01	85,21	1,32	0,03	0,33	0,71	-0,18	0,15	1,05	-0,25	1,72	2,03	0,38	0,28	1,26	-0,18	?	?	?	?	?	?	?	?	?	?	?	?	?
56	182	?	55	-0,17	6	-0,4	122,82	0,99	-0,01	9,85	0,88	-0,12	465,56	1,08	0,08	18,89	0,83	-0,05	33,12	0,97	0,02	66,78	1,03	0,05	0,58	1,26	0,05	0,08	0,56	-0,5	0,88	1,04	-0,05	0,22	0,99	-0,29	?	?	?	?	?	?	?	?	?	?	?	?	?
56	184	?	59	0,09	18	2,6	123,73	1	0,03	9,78	0,87	-0,02	451,51	1,05	-0,04	21,36	0,94	0,26	32,81	0,96	-0,08	85,61	1,32	0,55	0,71	1,54	1,37	0,14	0,98	-0,18	0,71	0,84	-0,34	0,19	0,85	0,19	?	?	?	?	?	?	?	?	?	?	?	?	?
56	185	?	59	0	20	0,11	124,65	1,01	0,01	11,46	1,02	0,17	453,93	1,06	0,01	14,91	0,66	-0,3	34,3	1,01	0,05	88,38	1,36	0,03	0,45	0,97	-0,37	0,06	0,42	-0,57	0,68	0,8	-0,04	0,17	0,76	-0,11	?	?	?	?	?	?	?	?	?	?	?	?	?
56	190	?	71	0,09	10	0,11	115,09	0,93	-0,06	11,91	1,06	0	370,98	0,86	-0,15	36,59	1,61	0,37	34,19	1	0,02	72,61	1,12	0	0,33	0,71	-0,31	0,18	1,25	0,38	1,25	1,48	0,4	0,4	1,8	0,9	?	?	?	?	?	?	?	?	?	?	?	?	?
56	200	?	67	?	8	?	125,44	1,01	?	10,7	0,95	?	429,66	1	?	18,73	0,82	?	33,74	0,99	?	72,64	1,12	?	0,49	1,06	?	0,12	0,84	?	0,69	0,82	?	0,13	0,58	?	?	?	?	?	?	?	?	?	?	?	?	?	?
56	201	?	74	0,1	10	0,25	126,11	1,02	0,01	10,92	0,97	0,02	421,02	0,98	-0,02	19,87	0,87	0,06	33,95	1	0,01	68,97	1,07	-0,05	0,51	1,1	0,04	0,16	1,11	0,33	0,75	0,89	0,09	0,17	0,76	0,31	?	?	?	?	?	?	?	?	?	?	?	?	?
56	205	?	68	0,11	8	0,6	126,45	1,02	0,01	10,82	0,96	0,16	434,63	1,01	-0,03	20,81	0,92	0,27	34,46	1,01	-0,01	61,27	0,95	0,14	0,37	0,8	0,37	0,14	0,98	-0,18	0,65	0,77	-0,4	0,15	0,67	-0,38	?	?	?	?	?	?	?	?	?	?	?	?	?
56	210	?	67	-0,01	6	-0,14	124,91	1,01	0,01	10,73	0,95	0,03	429,28	1	0,03	16,02	0,71	-0,57	34,38	1,01	0,01	58,14	0,9	-0,07	0,47	1,02	0,34	0,14	0,98	0	0,8	0,95	-0,1	0,2	0,9	-0,13	?	?	?	?	?	?	?	?	?	?	?	?	?
56	212	?	70	0,04	7	-0,12	125,63	1,01	0	10,78	0,96	0,05	426,33	0,99	-0,02	17,25	0,76	-0,16	34,8	1,02	0	58,64	0,91	0,13	0,57	1,23	0,27	0,15	1,05	-0,06	0,73	0,86	-0,01	0,16	0,72	0	?	?	?	?	?	?	?	?	?	?	?	?	?
56	219	?	63	-0,02	7	0,17	121,26	0,98	-0,03	9,41	0,84	-0,13	436,64	1,02	0	20,7	0,91	0,06	34,73	1,02	0,02	64,14	0,99	0,02	0,46	1	-0,04	0,18	1,25	0,38	1,21	1,43	0,73	0,33	1,48	1,06	?	?	?	?	?	?	?	?	?	?	?	?	?
56	220	?	64	0,02	8	0,14	126,17	1,02	0,04	10,68	0,95	0,13	442,16	1,03	0,01	17,71	0,78	-0,14	33,31	0,98	-0,04	66,06	1,02	0,03	0,47	1,02	0,02	0,12	0,84	-0,33	0,73	0,86	-0,4	0,17	0,76	-0,48	?	?	?	?	?	?	?	?	?	?	?	?	?
56	222	?	67	0,06	9	0,29	126,33	1,02	0	10,47	0,93	-0,07	436,82	1,02	0	23,23	1,02	0,18	34,17	1	0	59,88	0,92	-0,04	0,38	0,82	-0,07	0,15	1,05	0,5	0,86	1,02	0,21	0,22	0,99	0,57	?	?	?	?	?	?	?	?	?	?	?	?	?
56	223	?	70	0,04	7	-0,22	125,98	1,02	0	11,02	0,98	0,05	419,42	0,98	-0,04	22,49	0,99	-0,03	34,3	1,01	0	56,2	0,87	-0,06	0,44	0,95	0,16	0,1	0,7	-0,33	0,84	0,99	-0,02	0,28	1,26	0,27	?	?	?	?	?	?	?	?	?	?	?	?	?
56	224	?	?	?	?	?	?	?	?	?	?	?	?	?	?	?	?	?	33,46	0,98	-0,02	84,27	1,3	0,5	?	?	?	?	?	?	?	?	?	?	?	?	?	?	?	?	?	?	?	?	?	?	?	?	?
56	226	?	63	-0,06	7	0	124,39	1	-0,01	10,87	0,97	-0,01	441,5	1,03	0,02	20,48	0,9	0,15	32,91	0,96	0,01	53,9	0,83	-0,01	0,52	1,13	0,13	0,13	0,91	0	0,75	0,89	0,15	0,19	0,85	0,46	?	?	?	?	?	?	?	?	?	?	?	?	?
56	227	?	?	?	?	?	?	?	?	?	?	?	?	?	?	?	?	?	32,96	0,97	0	58,97	0,91	0,09	?	?	?	?	?	?	?	?	?	?	?	?	?	?	?	?	?	?	?	?	?	?	?	?	?
56	229	?	60	?	6	?	122,61	0,99	?	10,43	0,93	?	451,76	1,05	?	19,07	0,84	?	33,43	0,98	0,01	62,24	0,96	0,06	0,43	0,93	?	0,12	0,84	?	0,64	0,76	?	0,15	0,67	?	?	?	?	?	?	?	?	?	?	?	?	?	?
56	230	?	62	0,03	7	0,17	123,93	1	0,01	10,23	0,91	-0,02	449,26	1,05	-0,01	19,65	0,87	0,03	33,75	0,99	0,01	62,65	0,97	0,01	0,51	1,1	0,19	0,13	0,91	0,08	0,71	0,84	0,11	0,13	0,58	-0,13	?	?	?	?	?	?	?	?	?	?	?	?	?
56	231	?	61	-0,02	8	0,14	125,16	1,01	0,01	10,14	0,9	-0,01	452,36	1,05	0,01	20,67	0,91	0,05	35,17	1,03	0,04	66,46	1,03	0,06	0,44	0,95	-0,14	0,14	0,98	0,08	0,69	0,82	-0,03	0,17	0,76	0,31	?	?	?	?	?	?	?	?	?	?	?	?	?
56	232	?	66	0,08	9	0,12	126,24	1,02	0,01	10,76	0,96	0,06	435,17	1,01	-0,04	21,67	0,95	0,05	33,96	1	-0,03	65,08	1,01	-0,02	0,45	0,97	0,02	0,18	1,25	0,29	0,65	0,77	-0,06	0,15	0,67	-0,12	?	?	?	?	?	?	?	?	?	?	?	?	?
56	233	?	68	0,03	9	0	126,91	1,02	0,01	10,79	0,96	0	434,79	1,01	0	22,46	0,99	0,04	34,34	1,01	0,01	62,81	0,97	-0,03	0,45	0,97	0	0,12	0,84	-0,33	0,61	0,72	-0,06	0,12	0,54	-0,2	?	?	?	?	?	?	?	?	?	?	?	?	?
56	234	?	64	-0,06	9	0	128,75	1,04	0,01	9,6	0,85	-0,11	444,33	1,03	0,02	25,19	1,11	0,12	34,38	1,01	0	64,69	1	0,03	0,41	0,89	-0,09	0,14	0,98	0,17	0,65	0,77	0,07	0,15	0,67	0,25	?	?	?	?	?	?	?	?	?	?	?	?	?
56	236	?	59	-0,08	5	-0,44	124,38	1	-0,03	8,93	0,79	-0,07	453,27	1,06	0,02	18,83	0,83	-0,25	34,46	1,01	0	69,23	1,07	0,07	0,26	0,56	-0,37	0,15	1,05	0,07	1,3	1,54	1	0,22	0,99	0,47	?	?	?	?	?	?	?	?	?	?	?	?	?
56	237	?	61	0,03	10	1	124,44	1	0	9,98	0,89	0,12	451,6	1,05	0	19,76	0,87	0,05	?	?	?	66,37	1,02	-0,04	0,37	0,8	0,42	0,17	1,18	0,13	1,06	1,25	-0,18	0,24	1,08	0,09	?	?	?	?	?	?	?	?	?	?	?	?	?
56	238	?	59	-0,03	7	-0,3	125,39	1,01	0,01	10,3	0,92	0,03	461,3	1,07	0,02	18,46	0,81	-0,07	?	?	?	61,56	0,95	-0,07	0,41	0,89	0,11	0,11	0,77	-0,35	0,68	0,8	-0,36	0,16	0,72	-0,33	?	?	?	?	?	?	?	?	?	?	?	?	?
56	239	?	?	?	?	?	?	?	?	?	?	?	?	?	?	?	?	?	?	?	?	?	?	?	?	?	?	?	?	?	?	?	?	?	?	?	?	?	?	?	?	?	?	?	?	?	?	?	?
56	241	?	?	?	?	?	?	?	?	?	?	?	?	?	?	?	?	?	?	?	?	72,99	1,13	?	?	?	?	?	?	?	?	?	?	?	?	?	?	?	?	?	?	?	?	?	?	?	?	?	?
56	245	?	62	-0,06	5	-0,58	127,39	1,03	0,01	10,83	0,96	0,01	439,14	1,02	0,03	16,37	0,72	-0,39	?	?	?	53,08	0,82	-0,27	0,53	1,15	0,71	0,11	0,77	-0,27	0,79	0,93	0,36	0,19	0,85	-0,05	?	?	?	?	?	?	?	?	?	?	?	?	?
56	246	?	77	0,24	8	0,6	124,67	1,01	-0,02	13,01	1,16	0,2	384,86	0,9	-0,12	39,18	1,73	1,39	?	?	?	59,45	0,92	0,12	0,27	0,58	-0,49	0,13	0,91	0,18	0,82	0,97	0,04	0,29	1,3	0,53	?	?	?	?	?	?	?	?	?	?	?	?	?
56	248	?	68	0,01	8	-0,11	123,8	1	-0,03	11,83	1,05	0,24	429,52	1	-0,02	18	0,79	-0,18	?	?	?	62,33	0,96	-0,09	0,34	0,74	-0,26	0,15	1,05	-0,12	1,29	1,52	0,77	0,43	1,93	1,87	?	?	?	?	?	?	?	?	?	?	?	?	?
56	253	?	69	0,06	8	0	126,1	1,02	0,02	10,43	0,93	0,09	422,76	0,98	-0,04	19,49	0,86	0,02	?	?	?	56,02	0,87	-0,01	0,45	0,97	0,41	0,14	0,98	-0,22	0,79	0,93	-0,3	0,17	0,76	-0,54	?	?	?	?	?	?	?	?	?	?	?	?	?
56	255	?	65	0,02	8	0,14	125,88	1,02	-0,01	10,54	0,94	0,01	444,9	1,04	0,01	19,95	0,88	0,03	?	?	?	50,94	0,79	-0,11	0,41	0,89	0,05	0,15	1,05	0,5	0,82	0,97	0,04	0,18	0,81	0,2	?	?	?	?	?	?	?	?	?	?	?	?	?
56	258	?	72	0,11	12	0,5	123,41	1	-0,02	9,86	0,88	-0,06	424,45	0,99	-0,05	25,25	1,11	0,27	?	?	?	59,19	0,91	0,16	0,43	0,93	0,05	0,14	0,98	-0,07	0,94	1,11	0,15	0,25	1,12	0,39	?	?	?	?	?	?	?	?	?	?	?	?	?
56	259	?	?	?	?	?	?	?	?	?	?	?	?	?	?	?	?	?	?	?	?	?	?	?	?	?	?	?	?	?	?	?	?	?	?	?	?	?	?	?	?	?	?	?	?	?	?	?	?
56	260	?	59	?	6	?	122,67	0,99	?	9,03	0,8	?	448,95	1,05	?	18,47	0,81	?	?	?	?	53,29	0,82	?	0,24	0,52	?	0,15	1,05	?	1,28	1,51	?	0,25	1,12	?	?	?	?	?	?	?	?	?	?	?	?	?	?
56	261	?	74	0,25	13	1,17	126,08	1,02	0,03	11,85	1,05	0,31	411,96	0,96	-0,08	20,61	0,91	0,12	?	?	?	52,31	0,81	-0,02	0,48	1,04	1	0,16	1,11	0,07	0,62	0,73	-0,52	0,21	0,94	-0,16	?	?	?	?	?	?	?	?	?	?	?	?	?
56	262	?	63	-0,15	10	-0,23	125,77	1,02	0	10,66	0,95	-0,1	433,97	1,01	0,05	23,21	1,02	0,13	?	?	?	54,69	0,84	0,05	0,53	1,15	0,1	0,17	1,18	0,06	0,78	0,92	0,26	0,22	0,99	0,05	?	?	?	?	?	?	?	?	?	?	?	?	?
56	264	?	62	-0,02	6	-0,4	119,37	0,96	-0,05	10,54	0,94	-0,01	435,38	1,01	0	18,09	0,8	-0,22	?	?	?	50,86	0,79	-0,07	0,24	0,52	-0,55	0,17	1,18	0	1,55	1,83	0,99	0,37	1,66	0,68	?	?	?	?	?	?	?	?	?	?	?	?	?
56	265	?	67	0,08	7	0,17	125,45	1,01	0,05	10,54	0,94	0	439,23	1,02	0,01	20,32	0,89	0,12	?	?	?	44,52	0,69	-0,12	0,41	0,89	0,71	0,15	1,05	-0,12	0,73	0,86	-0,53	0,14	0,63	-0,62	?	?	?	?	?	?	?	?	?	?	?	?	?
56	267	?	62	-0,07	6	-0,14	118,63	0,96	-0,05	9,92	0,88	-0,06	440,1	1,03	0	16,62	0,73	-0,18	?	?	?	46,71	0,72	0,05	0,29	0,63	-0,29	0,11	0,77	-0,27	1,59	1,88	1,18	0,44	1,98	2,14	?	?	?	?	?	?	?	?	?	?	?	?	?
56	268	?	72	0,16	8	0,33	124,24	1	0,05	14,41	1,28	0,45	421,77	0,98	-0,04	20,6	0,91	0,24	?	?	?	47,98	0,74	0,03	0,5	1,08	0,72	0,11	0,77	0	0,7	0,83	-0,56	0,22	0,99	-0,5	?	?	?	?	?	?	?	?	?	?	?	?	?
56	270	?	65	-0,03	9	0,12	120,41	0,97	-0,04	11,07	0,98	-0,05	434,39	1,01	0,01	24,65	1,09	0,05	34,17	1	?	47,29	0,73	0,06	0,33	0,71	-0,25	0,13	0,91	0	0,9	1,06	0,11	0,34	1,53	0,42	?	?	?	?	?	?	?	?	?	?	?	?	?
56	273	?	60	-0,08	8	-0,11	123,85	1	0,03	10,38	0,92	-0,06	451,67	1,05	0,04	24,74	1,09	0	34,41	1,01	0,01	49,2	0,76	0,04	0,31	0,67	-0,06	0,19	1,32	0,46	1,05	1,24	0,17	0,3	1,35	-0,12	?	?	?	?	?	?	?	?	?	?	?	?	?
56	275	?	66	0,1	8	0	126,33	1,02	0,02	10,54	0,94	0,02	434,91	1,01	-0,04	21,03	0,93	-0,15	34,25	1	0	48,66	0,75	-0,01	0,58	1,26	0,87	0,12	0,84	-0,37	0,74	0,87	-0,3	0,14	0,63	-0,53	?	?	?	?	?	?	?	?	?	?	?	?	?
56	276	?	68	0,03	7	-0,12	126,28	1,02	0	10,5	0,93	0	436,89	1,02	0	20,51	0,9	-0,02	34,29	1,01	0	48,87	0,75	0	0,49	1,06	-0,16	0,13	0,91	0,08	0,78	0,92	0,05	0,16	0,72	0,14	?	?	?	?	?	?	?	?	?	?	?	?	?
56	278	?	65	-0,04	8	0,14	125,53	1,01	-0,01	10,17	0,9	-0,03	445,93	1,04	0,02	20,85	0,92	0,02	34,09	1	-0,01	55,12	0,85	0,13	0,49	1,06	0	0,12	0,84	-0,08	0,73	0,86	-0,06	0,18	0,81	0,12	?	?	?	?	?	?	?	?	?	?	?	?	?
56	279	?	68	0,05	10	0,25	123,63	1	-0,02	9,76	0,87	-0,04	435,22	1,01	-0,02	19,74	0,87	-0,05	34,73	1,02	0,02	51,98	0,8	-0,06	0,54	1,17	0,1	0,14	0,98	0,17	0,86	1,02	0,18	0,26	1,17	0,44	?	?	?	?	?	?	?	?	?	?	?	?	?
56	280	?	63	-0,07	7	-0,3	125,27	1,01	0,01	10,46	0,93	0,07	438	1,02	0,01	19,34	0,85	-0,02	33,6	0,99	-0,03	51,24	0,79	-0,01	0,54	1,17	0	0,11	0,77	-0,21	0,74	0,87	-0,14	0,19	0,85	-0,27	?	?	?	?	?	?	?	?	?	?	?	?	?
56	281	?	60	-0,05	8	0,14	121,8	0,98	-0,03	11,63	1,03	0,11	437,94	1,02	0	22,41	0,99	0,16	32,97	0,97	-0,02	49,19	0,76	-0,04	0,62	1,34	0,15	0,14	0,98	0,27	0,73	0,86	-0,01	0,25	1,12	0,32	?	?	?	?	?	?	?	?	?	?	?	?	?
56	282	?	57	-0,05	8	0	125,6	1,01	0,03	10,34	0,92	-0,11	461,29	1,07	0,05	21,86	0,96	-0,02	33,91	0,99	0,03	48,53	0,75	-0,01	0,53	1,15	-0,15	0,12	0,84	-0,14	0,89	1,05	0,22	0,23	1,03	-0,08	?	?	?	?	?	?	?	?	?	?	?	?	?
56	283	?	63	0,11	9	0,12	125,8	1,02	0	10,58	0,94	0,02	445,66	1,04	-0,03	23,63	1,04	0,08	33,99	1	0	47,74	0,74	-0,02	0,55	1,19	0,04	0,15	1,05	0,25	0,85	1	-0,04	0,23	1,03	0	?	?	?	?	?	?	?	?	?	?	?	?	?
56	284	?	60	-0,05	6	-0,33	125,44	1,01	0	10,45	0,93	-0,01	449,83	1,05	0,01	16,49	0,73	-0,3	35,1	1,03	0,03	50,85	0,79	0,07	0,6	1,3	0,09	0,13	0,91	-0,13	0,69	0,82	-0,19	0,15	0,67	-0,35	?	?	?	?	?	?	?	?	?	?	?	?	?
56	285	?	60	0	7	0,17	124,05	1	-0,01	12,06	1,07	0,15	448,17	1,04	0	19,21	0,85	0,16	34,61	1,01	-0,01	54,95	0,85	0,08	0,6	1,3	0	0,12	0,84	-0,08	0,67	0,79	-0,03	0,18	0,81	0,2	?	?	?	?	?	?	?	?	?	?	?	?	?
56	286	?	63	0,05	7	0	126,91	1,02	0,02	10,36	0,92	-0,14	440,86	1,03	-0,02	19,1	0,84	-0,01	34,43	1,01	-0,01	55,49	0,86	0,01	0,47	1,02	-0,22	0,12	0,84	0	0,77	0,91	0,15	0,26	1,17	0,44	?	?	?	?	?	?	?	?	?	?	?	?	?
56	287	?	64	0,02	9	0,29	128,09	1,03	0,01	10,58	0,94	0,02	436,14	1,02	-0,01	21,4	0,94	0,12	35,71	1,05	0,04	49,66	0,77	-0,11	0,43	0,93	-0,09	0,1	0,7	-0,17	0,67	0,79	-0,13	0,16	0,72	-0,38	?	?	?	?	?	?	?	?	?	?	?	?	?
56	302	?	64	?	9	?	125,14	1,01	?	10,62	0,94	?	440,71	1,03	?	29,69	1,31	?	31,99	0,94	?	52,32	0,81	?	0,56	1,21	?	0,11	0,77	?	0,87	1,03	?	0,24	1,08	?	?	?	?	?	?	?	?	?	?	?	?	?	?
56	304	?	62	0,03	8	0,14	126,13	1,02	0	10,52	0,93	0,01	449,29	1,05	-0,02	22,01	0,97	0,06	34,7	1,02	0	59,34	0,92	0	0,5	1,08	0	0,18	1,25	0,29	0,64	0,76	-0,22	0,14	0,63	-0,42	?	?	?	?	?	?	?	?	?	?	?	?	?
56	306	?	62	0	7	-0,12	130,17	1,05	0,03	11,55	1,03	0,1	453,98	1,06	0,01	22,02	0,97	0	35,48	1,04	0,02	62,93	0,97	0,06	0,3	0,65	-0,4	0,12	0,84	-0,33	0,54	0,64	-0,16	0,1	0,45	-0,29	?	?	?	?	?	?	?	?	?	?	?	?	?
56	307	?	62	0	6	-0,14	122,68	0,99	-0,06	9	0,8	-0,22	440,29	1,03	-0,03	18,78	0,83	-0,15	33,6	0,99	-0,05	56,8	0,88	-0,1	0,19	0,41	-0,37	0,11	0,77	-0,08	1,41	1,67	1,61	0,24	1,08	1,4	?	?	?	?	?	?	?	?	?	?	?	?	?
56	334	?	63	-0,39	8	-0,5	126,98	1,02	0,18	10,72	0,95	-0,45	433,09	1,01	0,29	21,79	0,96	0,04	35,27	1,03	0,05	60,78	0,94	-0,18	0,5	1,08	-0,24	0,16	1,11	0,07	0,6	0,71	-0,44	0,13	0,58	-0,46	?	?	?	?	?	?	?	?	?	?	?	?	?
56	335	?	62	-0,02	8	0	128,9	1,04	0,02	10,93	0,97	0,02	444,71	1,04	0,03	23,24	1,02	0,07	35,33	1,04	0	66,98	1,03	0,1	0,39	0,84	-0,22	0,11	0,77	-0,31	0,55	0,65	-0,08	0,11	0,49	-0,15	?	?	?	?	?	?	?	?	?	?	?	?	?
56	336	?	69	0,11	8	0	127,13	1,03	-0,01	10,9	0,97	0	430,43	1	-0,03	21,35	0,94	-0,08	34,6	1,01	-0,02	59,98	0,93	-0,1	0,53	1,15	0,36	0,15	1,05	0,36	0,69	0,82	0,25	0,14	0,63	0,27	?	?	?	?	?	?	?	?	?	?	?	?	?
56	337	?	?	?	?	?	?	?	?	?	?	?	?	?	?	?	?	?	35,18	1,03	0,02	59,03	0,91	-0,02	?	?	?	?	?	?	?	?	?	?	?	?	?	?	?	?	?	?	?	?	?	?	?	?	?
56	338	?	?	?	?	?	?	?	?	?	?	?	?	?	?	?	?	?	35,14	1,03	0	53,66	0,83	-0,09	?	?	?	?	?	?	?	?	?	?	?	?	?	?	?	?	?	?	?	?	?	?	?	?	?
56	339	?	?	?	?	?	?	?	?	?	?	?	?	?	?	?	?	?	35,18	1,03	0	59,89	0,92	0,12	?	?	?	?	?	?	?	?	?	?	?	?	?	?	?	?	?	?	?	?	?	?	?	?	?
56	341	?	?	?	?	?	?	?	?	?	?	?	?	?	?	?	?	?	35,8	1,05	0,02	58,27	0,9	-0,03	?	?	?	?	?	?	?	?	?	?	?	?	?	?	?	?	?	?	?	?	?	?	?	?	?
56	343	?	?	?	?	?	?	?	?	?	?	?	?	?	?	?	?	?	35,82	1,05	0,01	62,98	0,97	0,12	?	?	?	?	?	?	?	?	?	?	?	?	?	?	?	?	?	?	?	?	?	?	?	?	?
56	344	?	?	?	?	?	?	?	?	?	?	?	?	?	?	?	?	?	34,87	1,02	-0,03	59,9	0,93	-0,05	?	?	?	?	?	?	?	?	?	?	?	?	?	?	?	?	?	?	?	?	?	?	?	?	?
56	345	?	?	?	?	?	?	?	?	?	?	?	?	?	?	?	?	?	34,99	1,03	0	53,63	0,83	-0,1	?	?	?	?	?	?	?	?	?	?	?	?	?	?	?	?	?	?	?	?	?	?	?	?	?
56	348	?	?	?	?	?	?	?	?	?	?	?	?	?	?	?	?	?	34,67	1,02	-0,02	54,29	0,84	0,02	?	?	?	?	?	?	?	?	?	?	?	?	?	?	?	?	?	?	?	?	?	?	?	?	?
56	350	?	?	?	?	?	?	?	?	?	?	?	?	?	?	?	?	?	35,59	1,04	0	56,82	0,88	-0,02	?	?	?	?	?	?	?	?	?	?	?	?	?	?	?	?	?	?	?	?	?	?	?	?	?
57	216	?	?	?	?	?	?	?	?	?	?	?	?	?	?	?	?	?	?	?	?	?	?	?	?	?	?	?	?	?	?	?	?	?	?	?	?	?	?	?	?	?	1.3557	-0.27	?	?	?	?	?
58	251	?	82	?	6	?	114,34	1,07	?	11,8	0,57	?	431,69	1,12	?	37,64	1,06	?	34,15	1	?	51,33	0,98	?	0,18	0,52	?	0,09	0,71	?	0,93	1,31	?	0,13	0,88	?	?	?	?	?	?	?	18,522	?	?	?	?	?	?
58	252	?	84	0,02	13	1,17	115,36	1,08	0,01	14,65	0,7	0,24	425,13	1,1	-0,02	42,41	1,19	0,13	?	?	?	49,15	0,94	-0,04	0,2	0,58	0,11	0,13	1,02	0,44	0,81	1,14	-0,13	0,17	1,15	0,31	?	?	?	?	?	?	26,284	0,42	?	?	?	?	?
58	253	?	82	-0,02	16	0,23	113,66	1,06	-0,01	16,1	0,77	0,1	427,3	1,11	0,01	37,36	1,05	-0,12	?	?	?	44,32	0,85	-0,1	0,26	0,75	0,3	0,17	1,34	0,31	0,89	1,25	0,1	0,26	1,76	0,53	?	?	?	?	?	?	30,881	0,17	?	?	?	?	?
58	254	?	87	0,06	9	-0,44	96,06	0,9	-0,15	26,77	1,28	0,66	412,67	1,07	-0,03	44,84	1,26	0,2	?	?	?	61,42	1,17	0,39	0,18	0,52	-0,31	0,12	0,94	-0,29	0,55	0,77	-0,38	0,15	1,02	-0,42	?	?	?	?	?	?	2,812	-0,09	?	?	?	?	?
58	255	?	81	-0,07	5	-0,44	105,76	0,99	0,1	25,36	1,21	-0,05	441,53	1,14	0,07	48,01	1,35	0,07	?	?	?	57,54	1,1	-0,06	0,17	0,49	-0,06	0,1	0,79	-0,17	0,7	0,98	0,27	0,13	0,88	-0,13	?	?	?	?	?	?	15,834	-0,44	?	?	?	?	?
58	256	?	87	0,07	8	0,6	104,5	0,98	-0,01	25,53	1,22	0,01	419,73	1,09	-0,05	44,35	1,25	-0,08	?	?	?	57,66	1,1	0	0,18	0,52	0,06	0,13	1,02	0,3	0,66	0,93	-0,06	0,14	0,95	0,08	?	?	?	?	?	?	28,101	0,77	?	?	?	?	?
58	257	?	82	-0,06	9	0,12	104,73	0,98	0	25,6	1,23	0	433,43	1,12	0,03	40,52	1,14	-0,09	?	?	?	54,15	1,03	-0,06	0,19	0,55	0,06	0,13	1,02	0	0,63	0,88	-0,05	0,13	0,88	-0,07	?	?	?	?	?	?	19,107	-0,32	?	?	?	?	?
58	258	?	?	?	?	?	?	?	?	?	?	?	?	?	?	?	?	?	?	?	?	62,03	1,18	0,15	?	?	?	?	?	?	?	?	?	?	?	?	?	?	?	?	?	?	29,797	0,56	?	?	?	?	?
58	259	?	?	?	?	?	?	?	?	?	?	?	?	?	?	?	?	?	?	?	?	60,83	1,16	-0,02	?	?	?	?	?	?	?	?	?	?	?	?	?	?	?	?	?	?	31,145	0,05	?	?	?	?	?
58	260	?	?	?	?	?	?	?	?	?	?	?	?	?	?	?	?	?	?	?	?	?	?	?	?	?	?	?	?	?	?	?	?	?	?	?	?	?	?	?	?	?	?	?	?	?	?	?	?
58	261	?	?	?	?	?	?	?	?	?	?	?	?	?	?	?	?	?	?	?	?	54,7	1,04	?	?	?	?	?	?	?	?	?	?	?	?	?	?	?	?	?	?	?	14,982	?	?	?	?	?	?
58	263	?	?	?	?	?	?	?	?	?	?	?	?	?	?	?	?	?	?	?	?	54,94	1,05	0	?	?	?	?	?	?	?	?	?	?	?	?	?	?	?	?	?	?	1,647	0,1	?	?	?	?	?
58	264	?	?	?	?	?	?	?	?	?	?	?	?	?	?	?	?	?	?	?	?	49,4	0,94	-0,1	?	?	?	?	?	?	?	?	?	?	?	?	?	?	?	?	?	?	18,822	0,14	?	?	?	?	?
58	265	212	?	?	?	?	?	?	?	?	?	?	?	?	?	?	?	?	?	?	?	48,24	0,92	-0,02	?	?	?	?	?	?	?	?	?	?	?	?	?	?	?	?	?	?	18,463	-0,02	?	?	?	?	?
58	266	?	?	?	?	?	?	?	?	?	?	?	?	?	?	?	?	?	?	?	?	?	?	?	?	?	?	?	?	?	?	?	?	?	?	?	?	?	?	?	?	?	?	?	?	?	?	?	?
58	268	?	?	?	?	?	?	?	?	?	?	?	?	?	?	?	?	?	?	?	?	?	?	?	?	?	?	?	?	?	?	?	?	?	?	?	?	?	?	?	?	?	?	?	?	?	?	?	?
58	269	?	?	?	?	?	?	?	?	?	?	?	?	?	?	?	?	?	?	?	?	?	?	?	?	?	?	?	?	?	?	?	?	?	?	?	?	?	?	?	?	?	?	?	?	?	?	?	?
58	275	181	?	?	?	?	?	?	?	?	?	?	?	?	?	?	?	?	33,83	0,99	-0,05	51,9	0,99	0,01	?	?	?	?	?	?	?	?	?	?	?	?	?	?	?	?	?	?	16,083	-0,19	?	?	?	?	?
58	276	241	?	?	?	?	?	?	?	?	?	?	?	?	?	?	?	?	33,26	0,97	-0,02	46,31	0,88	-0,11	?	?	?	?	?	?	?	?	?	?	?	?	?	?	?	?	?	?	26,703	0,66	?	?	?	?	?
58	277	?	?	?	?	?	?	?	?	?	?	?	?	?	?	?	?	?	?	?	?	?	?	?	?	?	?	?	?	?	?	?	?	?	?	?	?	?	?	?	?	?	?	?	?	?	?	?	?
58	278	227	?	?	?	?	?	?	?	?	?	?	?	?	?	?	?	?	33,51	0,98	?	50,55	0,97	?	?	?	?	?	?	?	?	?	?	?	?	?	?	?	?	?	?	?	1,867	?	?	?	?	?	?
58	279	223	?	?	?	?	?	?	?	?	?	?	?	?	?	?	?	?	33,61	0,99	0	52,86	1,01	0,05	?	?	?	?	?	?	?	?	?	?	?	?	?	?	?	?	?	?	26,843	0,44	?	?	?	?	?
58	281	?	?	?	?	?	?	?	?	?	?	?	?	?	?	?	?	?	33,9	0,99	0,01	50,83	0,97	-0,04	?	?	?	?	?	?	?	?	?	?	?	?	?	?	?	?	?	?	?	?	?	?	?	?	?
58	282	?	?	?	?	?	?	?	?	?	?	?	?	?	?	?	?	?	33,81	0,99	0	45,8	0,87	-0,1	?	?	?	?	?	?	?	?	?	?	?	?	?	?	?	?	?	?	?	?	?	?	?	?	?
58	286	?	?	?	?	?	?	?	?	?	?	?	?	?	?	?	?	?	34,71	1,02	?	45,24	0,86	?	?	?	?	?	?	?	?	?	?	?	?	?	?	?	?	?	?	?	?	?	?	?	?	?	?
58	330	229	?	?	?	?	?	?	?	?	?	?	?	?	?	?	?	?	34,25	1	?	44,4	0,85	?	?	?	?	?	?	?	?	?	?	?	?	?	?	?	?	?	?	?	1,673	?	?	?	?	?	?
58	332	149	?	?	?	?	?	?	?	?	?	?	?	?	?	?	?	?	34,49	1,01	0,01	52,1	0,99	0,17	?	?	?	?	?	?	?	?	?	?	?	?	?	?	?	?	?	?	22,488	0,34	?	?	?	?	?
58	333	170	?	?	?	?	?	?	?	?	?	?	?	?	?	?	?	?	35	1,03	0,01	59,59	1,14	0,14	?	?	?	?	?	?	?	?	?	?	?	?	?	?	?	?	?	?	14,698	-0,35	?	?	?	?	?
58	337	156	?	?	?	?	?	?	?	?	?	?	?	?	?	?	?	?	35,64	1,04	?	59,97	1,14	?	?	?	?	?	?	?	?	?	?	?	?	?	?	?	?	?	?	?	18,389	?	?	?	?	?	?
58	342	232	?	?	?	?	?	?	?	?	?	?	?	?	?	?	?	?	35,1	1,03	?	50,91	0,97	?	?	?	?	?	?	?	?	?	?	?	?	?	?	?	?	?	?	?	15,859	?	?	?	?	?	?
58	348	277	?	?	?	?	?	?	?	?	?	?	?	?	?	?	?	?	34,43	1,01	?	47,58	0,91	?	?	?	?	?	?	?	?	?	?	?	?	?	?	?	?	?	?	?	14,391	?	?	?	?	?	?
58	356	?	?	?	?	?	?	?	?	?	?	?	?	?	?	?	?	?	?	?	?	?	?	?	?	?	?	?	?	?	?	?	?	?	?	?	?	?	?	?	?	?	19,594	?	?	?	?	?	?
58	361	682	?	?	?	?	?	?	?	?	?	?	?	?	?	?	?	?	33,62	0,99	?	50,39	0,96	?	?	?	?	?	?	?	?	?	?	?	?	?	?	?	?	?	?	?	11,767	?	?	?	?	?	?
58	364	236	?	?	?	?	?	?	?	?	?	?	?	?	?	?	?	?	33,81	0,99	0,01	42,1	0,8	-0,16	?	?	?	?	?	?	?	?	?	?	?	?	?	?	?	?	?	?	18,277	0,55	?	?	?	?	?
59	216	?	49	?	14	?	140	1,15	?	28,28	1,8	?	404	0,99	?	11,31	0,37	?	?	?	?	?	?	?	0,24	0,59	?	0,12	1,48	?	0,57	0,73	?	?	?	?	26,76	0,71	?	11,45	0,91	?	17,452	?	?	?	?	?	?
59	217	?	74	0,51	2	-0,86	121	0,99	-0,14	19,33	1,23	-0,32	397,78	0,98	-0,02	28,22	0,92	1,5	33,75	1,02	?	67,96	0,97	?	0,36	0,88	0,5	0,06	0,74	-0,5	0,46	0,59	-0,19	0,06	0,31	?	?	?	?	?	?	?	?	?	?	?	?	?	?
59	218	?	75	0,01	7	2,5	120,84	0,99	0	15,97	1,02	-0,17	410,57	1,01	0,03	37,67	1,23	0,33	?	?	?	?	?	?	0,37	0,9	0,03	0,09	1,11	0,5	0,61	0,78	0,33	0,21	1,09	2,5	?	?	?	?	?	?	12,404	?	?	?	?	?	?
59	219	?	74	-0,01	5	-0,29	116,57	0,95	-0,04	19,52	1,24	0,22	412,26	1,01	0	40,36	1,31	0,07	?	?	?	?	?	?	0,37	0,9	0	0,06	0,74	-0,33	0,63	0,81	0,03	0,25	1,3	0,19	?	?	?	?	?	?	10,563	-0,15	?	?	?	?	?
59	220	?	76	0,03	16	2,2	133,8	1,1	0,15	17,61	1,12	-0,1	444,56	1,09	0,08	75,28	2,45	0,87	?	?	?	?	?	?	0,34	0,83	-0,08	0,15	1,85	1,5	0,71	0,91	0,13	0,24	1,25	-0,04	?	?	?	?	?	?	?	?	?	?	?	?	?
59	221	?	87	0,14	18	0,12	?	?	?	?	?	?	452	1,11	0,02	?	?	?	32,14	0,98	?	87,31	1,24	?	?	?	?	?	?	?	0,56	0,72	-0,21	?	?	?	?	?	?	?	?	?	16,875	?	?	?	?	?	?
59	222	?	?	?	?	?	?	?	?	?	?	?	?	?	?	?	?	?	32,46	0,98	0,01	83,2	1,18	-0,05	?	?	?	?	?	?	?	?	?	?	?	?	?	?	?	?	?	?	13,963	-0,17	?	?	?	?	?
59	223	?	75	?	7	?	124	1,02	?	13,88	0,88	?	409,79	1,01	?	26,08	0,85	?	?	?	?	?	?	?	0,31	0,76	?	0,08	0,99	?	0,85	1,09	?	0,37	1,93	?	?	?	?	?	?	?	?	?	?	?	?	?	?
59	224	?	75	0	5	-0,29	119,93	0,98	-0,03	14,08	0,9	0,01	404,66	0,99	-0,01	24,31	0,79	-0,07	?	?	?	?	?	?	0,3	0,73	-0,03	0,06	0,74	-0,25	0,97	1,24	0,14	0,33	1,72	-0,11	?	?	?	?	?	?	16,352	?	?	?	?	?	?
59	225	?	?	?	?	?	?	?	?	?	?	?	?	?	?	?	?	?	?	?	?	?	?	?	?	?	?	?	?	?	?	?	?	?	?	?	?	?	?	?	?	?	?	?	?	?	?	?	?
59	227	?	?	?	?	?	?	?	?	?	?	?	?	?	?	?	?	?	?	?	?	?	?	?	?	?	?	?	?	?	?	?	?	?	?	?	?	?	?	?	?	?	?	?	?	?	?	?	?
59	257	?	76	?	6	?	125,29	1,03	?	14,06	0,89	?	409,27	1,01	?	36,68	1,19	?	?	?	?	67,3	0,96	?	0,28	0,68	?	0,07	0,87	?	0,78	1	?	0,19	0,99	?	?	?	?	?	?	?	14,646	?	?	?	?	?	?
59	258	?	?	?	?	?	?	?	?	?	?	?	?	?	?	?	?	?	?	?	?	60,8	0,86	-0,1	?	?	?	?	?	?	?	?	?	?	?	?	?	?	?	?	?	?	19,747	0,35	?	?	?	?	?
60	222	143	88	?	19	?	115,53	1,11	?	22,22	1,79	?	347,13	0,85	?	23,89	0,64	?	33,78	0,98	?	59,1	1,19	?	0,71	3,19	?	0,21	1,6	?	0,88	0,44	?	0,18	0,55	?	69,16	1,61	?	20,07	1,4	?	1,372	?	?	?	8	?	?
60	223	?	?	?	?	?	?	?	?	?	?	?	?	?	?	?	?	?	?	?	?	?	?	?	?	?	?	?	?	?	?	?	?	?	?	?	?	?	?	?	?	?	?	?	?	?	?	?	?
60	224	227	?	?	?	?	?	?	?	?	?	?	?	?	?	?	?	?	34,97	1,01	?	46,37	0,93	?	?	?	?	?	?	?	?	?	?	?	?	?	?	?	?	?	?	?	15,873	?	?	?	?	?	?
60	225	233	66	?	6	?	104,43	1	?	13,27	1,07	?	411,86	1,01	?	41,69	1,12	?	34,57	1	-0,01	36,54	0,73	-0,21	0,17	0,76	?	0,12	0,91	?	1,99	1	?	0,31	0,94	?	49,24	1,15	?	13,25	0,92	?	14,771	-0,07	3	?	1	?	2
60	226	247	62	-0,06	4	-0,33	99,03	0,95	-0,05	12,64	1,02	-0,05	400,08	0,98	-0,03	27,87	0,75	-0,33	34,65	1	0	41,21	0,83	0,13	0,16	0,72	-0,06	0,1	0,76	-0,17	2,42	1,22	0,22	0,38	1,15	0,23	52,66	1,23	0,07	10,61	0,74	-0,2	13,466	-0,09	2	-0,33	2	1	0
60	227	200	70	0,13	18	3,5	102,68	0,99	0,04	13,21	1,07	0,05	427,72	1,04	0,07	34,59	0,93	0,24	33,77	0,98	-0,03	57,16	1,15	0,39	0,24	1,08	0,5	0,13	0,99	0,3	1,91	0,96	-0,21	0,3	0,91	-0,21	38,72	0,9	-0,26	12,82	0,89	0,21	1,972	0,46	?	?	10	4	?
60	228	?	?	?	?	?	?	?	?	?	?	?	?	?	?	?	?	?	?	?	?	?	?	?	?	?	?	?	?	?	?	?	?	?	?	?	?	?	?	?	?	?	?	?	?	?	?	?	?
60	229	193	73	?	10	?	103,16	0,99	?	12,06	0,97	?	400,49	0,98	?	43,38	1,17	?	33,69	0,97	?	71,82	1,44	?	0,23	1,03	?	0,15	1,14	?	2,01	1,01	?	0,34	1,03	?	35,9	0,84	?	10,17	0,71	?	20,609	?	?	?	2	?	?
60	230	195	70	-0,04	10	0	103,34	0,99	0	11,67	0,94	-0,03	411,57	1	0,03	37,74	1,02	-0,13	33,48	0,97	-0,01	66,39	1,34	-0,08	0,21	0,94	-0,09	0,14	1,07	-0,07	2,15	1,08	0,07	0,35	1,06	0,03	36,76	0,86	0,02	13,54	0,94	0,33	19,983	-0,03	-3	?	6	2	-8
60	231	207	59	-0,16	9	-0,1	97,73	0,94	-0,05	11,35	0,92	-0,03	435,22	1,06	0,06	31,46	0,85	-0,17	34,9	1,01	0,04	52,96	1,07	-0,2	0,17	0,76	-0,19	0,12	0,91	-0,14	2,08	1,05	-0,03	0,31	0,94	-0,11	46,85	1,09	0,27	11,2	0,78	-0,17	15,589	-0,22	11	-4,67	12	1	-1
60	232	376	78	0,32	12	0,33	103,69	1	0,06	12,15	0,98	0,07	394,57	0,96	-0,09	35,28	0,95	0,12	33,42	0,97	-0,04	80,71	1,62	0,52	0,24	1,08	0,41	0,14	1,07	0,17	1,84	0,93	-0,12	0,31	0,94	0	35,43	0,82	-0,24	11,64	0,81	0,04	17,949	0,15	11	0	3	-0,75	8
60	234	224	65	-0,08	11	0	102,8	0,99	-0,03	12,07	0,97	-0,04	427,66	1,04	0,04	35,69	0,96	0,19	34,29	0,99	0,02	55,8	1,12	-0,26	0,22	0,99	0	0,13	0,99	0,18	1,83	0,92	-0,03	0,3	0,91	0,03	38,08	0,89	-0,05	11,97	0,84	-0,17	1,856	-0,06	6	?	7	6	0
60	235	192	67	0,03	8	-0,27	101,78	0,98	-0,01	13,42	1,08	0,11	412,4	1,01	-0,04	32,56	0,88	-0,09	34,8	1,01	0,01	61,4	1,23	0,1	0,18	0,81	-0,18	0,12	0,91	-0,08	1,79	0,9	-0,02	0,27	0,82	-0,1	44,6	1,04	0,17	13,48	0,94	0,13	16,646	-0,1	?	?	4	-0,43	?
60	236	220	68	0,01	8	0	103,65	1	0,02	12,55	1,01	-0,06	399,66	0,98	-0,03	37,51	1,01	0,15	34,34	0,99	-0,01	57,04	1,15	-0,07	0,21	0,94	0,17	0,14	1,07	0,17	1,82	0,92	0,02	0,28	0,85	0,04	41,14	0,96	-0,08	12,95	0,9	-0,04	18,158	0,09	6	?	4	0	3
60	237	?	68	0	9	0,12	99,37	0,95	-0,04	12,11	0,98	-0,04	392,2	0,96	-0,02	38,33	1,03	0,02	?	?	?	61,95	1,25	0,09	0,19	0,85	-0,1	0,11	0,84	-0,21	2,02	1,02	0,11	0,31	0,94	0,11	?	?	?	?	?	?	?	?	?	?	?	?	?
60	238	?	70	0,03	11	0,22	101,07	0,97	0,02	12,68	1,02	0,05	391,1	0,95	0	40,71	1,1	0,06	?	?	?	?	?	?	0,24	1,08	0,26	0,18	1,37	0,64	1,81	0,91	-0,1	0,29	0,88	-0,06	?	?	?	?	?	?	?	?	?	?	?	?	?
60	241	?	67	0,05	4	-0,33	102,26	0,98	0,04	12,61	1,02	-0,01	378,77	0,92	-0,09	30	0,81	-0,27	?	?	?	53,56	1,08	0,01	0,24	1,08	0,09	0,18	1,37	0,12	1,99	1	0,08	0,3	0,91	0	?	?	?	?	?	?	?	?	?	?	?	?	?
60	242	?	65	-0,03	5	0,25	104,34	1	0,02	12,51	1,01	-0,01	399,77	0,98	0,06	35,73	0,96	0,19	?	?	?	?	?	?	0,19	0,85	-0,21	0,14	1,07	-0,22	2	1,01	0,01	0,28	0,85	-0,07	?	?	?	?	?	?	?	?	?	?	?	?	?
60	243	?	64	-0,02	6	0,2	102,06	0,98	-0,02	13,16	1,06	0,05	402,07	0,98	0,01	39,13	1,05	0,1	?	?	?	54,47	1,1	?	0,18	0,81	-0,05	0,14	1,07	0	2,09	1,05	0,04	0,31	0,94	0,11	?	?	?	?	?	?	?	?	?	?	?	?	?
60	244	?	75	0,17	11	0,83	104,68	1,01	0,03	12,11	0,98	-0,08	406,28	0,99	0,01	55,03	1,48	0,41	?	?	?	64,35	1,29	0,18	0,23	1,03	0,28	0,15	1,14	0,07	1,99	1	-0,05	0,3	0,91	-0,03	?	?	?	?	?	?	?	?	?	?	?	?	?
60	245	?	74	-0,01	10	-0,09	104,62	1,01	0	12,63	1,02	0,04	409,01	1	0,01	41,22	1,11	-0,25	?	?	?	57,39	1,15	-0,11	0,24	1,08	0,04	0,15	1,14	0	1,69	0,85	-0,15	0,27	0,82	-0,1	?	?	?	?	?	?	?	?	?	?	?	?	?
60	246	?	64	-0,14	8	-0,2	98,59	0,95	-0,06	13	1,05	0,03	406,49	0,99	-0,01	36,44	0,98	-0,12	?	?	?	61,79	1,24	0,08	0,21	0,94	-0,12	0,16	1,22	0,07	1,94	0,98	0,15	0,32	0,97	0,19	?	?	?	?	?	?	?	?	?	?	?	?	?
60	247	?	77	0,2	13	0,62	105,4	1,01	0,07	12,3	0,99	-0,05	405,58	0,99	0	46,03	1,24	0,26	?	?	?	63,98	1,29	0,04	0,26	1,17	0,24	0,17	1,3	0,06	1,74	0,88	-0,1	0,27	0,82	-0,16	?	?	?	?	?	?	?	?	?	?	?	?	?
60	249	?	66	-0,08	10	0,11	103,4	0,99	-0,01	11,77	0,95	-0,03	412,23	1,01	0,01	50,72	1,37	0,68	?	?	?	51,54	1,04	-0,29	0,3	1,35	0,5	0,23	1,75	0,92	2,02	1,02	0,11	0,35	1,06	0,17	?	?	?	?	?	?	?	?	?	?	?	?	?
60	250	?	64	-0,03	15	0,5	101,85	0,98	-0,01	11,7	0,94	-0,01	407,98	1	-0,01	32,36	0,87	-0,36	?	?	?	38,2	0,77	-0,26	0,47	2,11	0,57	0,29	2,21	0,26	2,43	1,23	0,2	0,45	1,37	0,29	?	?	?	?	?	?	?	?	?	?	?	?	?
60	251	?	78	0,22	14	-0,07	106,03	1,02	0,04	11,45	0,92	-0,02	407,88	1	0	49,88	1,34	0,54	?	?	?	68,12	1,37	0,78	0,29	1,3	-0,38	0,19	1,45	-0,34	1,84	0,93	-0,24	0,32	0,97	-0,29	?	?	?	?	?	?	?	?	?	?	?	?	?
60	252	?	65	-0,17	15	0,07	106,7	1,03	0,01	13,27	1,07	0,16	430,53	1,05	0,06	44,3	1,19	-0,11	?	?	?	48,72	0,98	-0,28	0,25	1,12	-0,14	0,15	1,14	-0,21	1,76	0,89	-0,04	0,33	1	0,03	?	?	?	?	?	?	?	?	?	?	?	?	?
60	253	?	69	0,06	14	-0,07	107,93	1,04	0,01	12,76	1,03	-0,04	413,16	1,01	-0,04	36,3	0,98	-0,18	?	?	?	47,91	0,96	-0,02	0,26	1,17	0,04	0,12	0,91	-0,2	1,51	0,76	-0,14	0,25	0,76	-0,24	?	?	?	?	?	?	?	?	?	?	?	?	?
60	254	?	64	-0,07	10	-0,29	105,4	1,01	-0,02	12,76	1,03	0	417,06	1,02	0,01	38,48	1,04	0,06	?	?	?	51,32	1,03	0,07	0,23	1,03	-0,12	0,11	0,84	-0,08	1,58	0,8	0,05	0,25	0,76	0	?	?	?	?	?	?	?	?	?	?	?	?	?
60	255	?	70	0,09	12	0,2	107,73	1,04	0,02	12,24	0,99	-0,04	409,88	1	-0,02	47,47	1,28	0,23	?	?	?	65,72	1,32	0,28	0,23	1,03	0	0,11	0,84	0	1,88	0,95	0,19	0,38	1,15	0,52	?	?	?	?	?	?	?	?	?	?	?	?	?
60	256	?	66	-0,06	11	-0,08	106,85	1,03	-0,01	11,2	0,9	-0,08	418,06	1,02	0,02	46,71	1,26	-0,02	?	?	?	?	?	?	0,22	0,99	-0,04	0,16	1,22	0,45	1,93	0,97	0,03	0,28	0,85	-0,26	?	?	?	?	?	?	?	?	?	?	?	?	?
60	257	?	71	0,08	8	-0,27	104,03	1	-0,03	12,75	1,03	0,14	412,87	1,01	-0,01	43,9	1,18	-0,06	33,49	0,97	?	63,09	1,27	?	0,2	0,9	-0,09	0,14	1,07	-0,12	1,78	0,9	-0,08	0,28	0,85	0	?	?	?	?	?	?	?	?	?	?	?	?	?
60	258	?	66	-0,07	13	0,62	105,3	1,01	0,01	11,56	0,93	-0,09	411,96	1,01	0	41,42	1,12	-0,06	?	?	?	69,6	1,4	0,1	0,2	0,9	0	0,12	0,91	-0,14	2,05	1,03	0,15	0,35	1,06	0,25	?	?	?	?	?	?	?	?	?	?	?	?	?
60	259	?	66	0	9	-0,31	105,37	1,01	0	11,48	0,93	-0,01	396,54	0,97	-0,04	38,31	1,03	-0,08	?	?	?	61,67	1,24	-0,11	0,3	1,35	0,5	0,13	0,99	0,08	2,27	1,15	0,11	0,29	0,88	-0,17	?	?	?	?	?	?	?	?	?	?	?	?	?
60	260	?	68	0,03	11	0,22	106,89	1,03	0,01	11,66	0,94	0,02	423,69	1,03	0,07	42,54	1,15	0,11	?	?	?	52,61	1,06	-0,15	0,2	0,9	-0,33	0,15	1,14	0,15	1,8	0,91	-0,21	0,3	0,91	0,03	?	?	?	?	?	?	?	?	?	?	?	?	?
60	261	?	?	?	?	?	?	?	?	?	?	?	?	?	?	?	?	?	?	?	?	47,81	0,96	-0,09	?	?	?	?	?	?	?	?	?	?	?	?	?	?	?	?	?	?	?	?	?	?	?	?	?
60	262	?	61	?	11	?	105,95	1,02	?	13,36	1,08	?	415,72	1,01	?	37,67	1,01	?	?	?	?	43,86	0,88	-0,08	0,24	1,08	?	0,14	1,07	?	1,65	0,83	?	0,3	0,91	?	?	?	?	?	?	?	?	?	?	?	?	?	?
60	263	?	66	0,08	14	0,27	105,1	1,01	-0,01	13,25	1,07	-0,01	407,85	1	-0,02	56,7	1,53	0,51	?	?	?	49,26	0,99	0,12	0,24	1,08	0	0,11	0,84	-0,21	2,08	1,05	0,26	0,39	1,18	0,3	?	?	?	?	?	?	?	?	?	?	?	?	?
60	264	?	64	-0,03	6	-0,57	102,58	0,99	-0,02	11,96	0,97	-0,1	430,53	1,05	0,06	23,85	0,64	-0,58	?	?	?	39,12	0,79	-0,21	0,29	1,3	0,21	0,2	1,52	0,82	2,63	1,33	0,26	0,41	1,24	0,05	?	?	?	?	?	?	?	?	?	?	?	?	?
60	265	?	76	0,19	13	1,17	101,63	0,98	-0,01	13,32	1,08	0,11	403,35	0,98	-0,06	66,68	1,8	1,8	?	?	?	35,15	0,71	-0,1	0,23	1,03	-0,21	0,19	1,45	-0,05	2,37	1,2	-0,1	0,38	1,15	-0,07	?	?	?	?	?	?	?	?	?	?	?	?	?
60	266	?	72	-0,05	16	0,23	107,63	1,03	0,06	12,47	1,01	-0,06	430,17	1,05	0,07	74,91	2,02	0,12	?	?	?	36,39	0,73	0,04	0,28	1,26	0,22	0,18	1,37	-0,05	1,88	0,95	-0,21	0,32	0,97	-0,16	?	?	?	?	?	?	?	?	?	?	?	?	?
60	267	?	74	0,03	6	-0,62	104,1	1	-0,03	13,04	1,05	0,05	395,82	0,97	-0,08	42,81	1,15	-0,43	?	?	?	38,89	0,78	0,07	0,19	0,85	-0,32	0,13	0,99	-0,28	1,95	0,98	0,04	0,29	0,88	-0,09	?	?	?	?	?	?	?	?	?	?	?	?	?
60	268	?	69	-0,07	9	0,5	107,24	1,03	0,03	10,85	0,88	-0,17	429,33	1,05	0,08	35,35	0,95	-0,17	?	?	?	43,19	0,87	0,11	0,19	0,85	0	0,12	0,91	-0,08	1,86	0,94	-0,05	0,32	0,97	0,1	?	?	?	?	?	?	?	?	?	?	?	?	?
60	269	?	76	0,1	12	0,33	105,04	1,01	-0,02	11,85	0,96	0,09	405,14	0,99	-0,06	38,69	1,04	0,09	?	?	?	52,36	1,05	0,21	0,21	0,94	0,11	0,11	0,84	-0,08	2,03	1,02	0,09	0,33	1	0,03	?	?	?	?	?	?	?	?	?	?	?	?	?
60	270	?	72	-0,05	5	-0,58	102,51	0,99	-0,02	12,53	1,01	0,06	397,59	0,97	-0,02	40,27	1,08	0,04	34,84	1,01	?	42,06	0,85	-0,2	0,16	0,72	-0,24	0,08	0,61	-0,27	2	1,01	-0,01	0,3	0,91	-0,09	?	?	?	?	?	?	?	?	?	?	?	?	?
60	271	?	?	?	?	?	?	?	?	?	?	?	?	?	?	?	?	?	34,37	0,99	-0,01	62,22	1,25	0,48	?	?	?	?	?	?	?	?	?	?	?	?	?	?	?	?	?	?	?	?	?	?	?	?	?
60	272	?	?	?	?	?	?	?	?	?	?	?	?	?	?	?	?	?	34,1	0,99	-0,01	46,29	0,93	-0,26	?	?	?	?	?	?	?	?	?	?	?	?	?	?	?	?	?	?	?	?	?	?	?	?	?
60	273	?	74	?	9	?	102,97	0,99	?	11,76	0,95	?	402,08	0,98	?	46,21	1,24	?	34,04	0,98	0	47,77	0,96	0,03	0,2	0,9	?	0,13	0,99	?	2,32	1,17	?	0,37	1,12	?	?	?	?	?	?	?	?	?	?	?	?	?	?
60	274	?	71	-0,04	11	0,22	103,08	0,99	0	11,73	0,95	0	397,19	0,97	-0,01	38,39	1,03	-0,17	33,73	0,98	-0,01	42,72	0,86	-0,11	0,23	1,03	0,15	0,17	1,3	0,31	2,14	1,08	-0,08	0,34	1,03	-0,08	?	?	?	?	?	?	?	?	?	?	?	?	?
60	275	?	72	0,01	10	-0,09	106,03	1,02	0,03	12,8	1,03	0,09	386,8	0,94	-0,03	38,92	1,05	0,01	34,35	0,99	0,02	50,3	1,01	0,18	0,23	1,03	0	0,13	0,99	-0,24	1,8	0,91	-0,16	0,29	0,88	-0,15	?	?	?	?	?	?	?	?	?	?	?	?	?
60	276	?	?	?	?	?	?	?	?	?	?	?	?	?	?	?	?	?	34,8	1,01	0,01	44,4	0,89	-0,12	?	?	?	?	?	?	?	?	?	?	?	?	?	?	?	?	?	?	?	?	?	?	?	?	?
60	277	?	71	?	7	?	107,36	1,03	?	10,63	0,86	?	412,86	1,01	?	40,28	1,08	?	34,54	1	-0,01	42,98	0,86	-0,03	0,18	0,81	?	0,09	0,69	?	1,92	0,97	?	0,3	0,91	?	?	?	?	?	?	?	?	?	?	?	?	?	?
60	278	?	70	-0,01	9	0,29	103,43	0,99	-0,04	11,72	0,95	0,1	396,79	0,97	-0,04	42,05	1,13	0,04	?	?	?	?	?	?	0,2	0,9	0,11	0,15	1,14	0,67	2,06	1,04	0,07	0,32	0,97	0,07	?	?	?	?	?	?	?	?	?	?	?	?	?
60	279	?	72	0,03	10	0,11	106,6	1,02	0,03	13,64	1,1	0,16	407,71	1	0,03	24,75	0,67	-0,41	?	?	?	49,36	0,99	?	0,18	0,81	-0,1	0,11	0,84	-0,27	1,23	0,62	-0,4	0,18	0,55	-0,44	?	?	?	?	?	?	?	?	?	?	?	?	?
60	280	?	73	0,01	10	0	102,97	0,99	-0,03	12,64	1,02	-0,07	396,89	0,97	-0,03	39,68	1,07	0,6	34,65	1	?	53,83	1,08	0,09	0,21	0,94	0,17	0,14	1,07	0,27	2,05	1,03	0,67	0,33	1	0,83	?	?	?	?	?	?	?	?	?	?	?	?	?
60	281	?	69	-0,05	9	-0,1	104,47	1	0,01	12,04	0,97	-0,05	411,03	1	0,04	38,34	1,03	-0,03	?	?	?	?	?	?	0,21	0,94	0	0,15	1,14	0,07	2,09	1,05	0,02	0,33	1	0	?	?	?	?	?	?	?	?	?	?	?	?	?
60	282	?	?	?	?	?	?	?	?	?	?	?	?	?	?	?	?	?	?	?	?	?	?	?	?	?	?	?	?	?	?	?	?	?	?	?	?	?	?	?	?	?	?	?	?	?	?	?	?
60	283	?	?	?	?	?	?	?	?	?	?	?	?	?	?	?	?	?	34,53	1	?	42,45	0,85	?	?	?	?	?	?	?	?	?	?	?	?	?	?	?	?	?	?	?	?	?	?	?	?	?	?
60	284	?	?	?	?	?	?	?	?	?	?	?	?	?	?	?	?	?	?	?	?	?	?	?	?	?	?	?	?	?	?	?	?	?	?	?	?	?	?	?	?	?	?	?	?	?	?	?	?
60	285	?	?	?	?	?	?	?	?	?	?	?	?	?	?	?	?	?	?	?	?	?	?	?	?	?	?	?	?	?	?	?	?	?	?	?	?	?	?	?	?	?	?	?	?	?	?	?	?
60	301	191	65	?	8	?	102,98	0,99	?	13,02	1,05	?	412,22	1,01	?	39,41	1,06	?	34,79	1,01	?	44,67	0,9	?	0,21	0,94	?	0,13	0,99	?	1,89	0,95	?	0,3	0,91	?	49,43	1,15	?	17,8	1,24	?	19,958	?	?	?	5	?	?
60	302	165	71	0,09	9	0,12	106,58	1,02	0,03	11,92	0,96	-0,08	402,28	0,98	-0,02	46,51	1,25	0,18	34,33	0,99	-0,01	43,47	0,87	-0,03	0,24	1,08	0,14	0,14	1,07	0,08	1,86	0,94	-0,02	0,3	0,91	0	35,2	0,82	-0,29	14,97	1,04	-0,16	19,987	0	?	?	3	-0,4	?
60	304	205	76	0,07	28	2,11	119,18	1,15	0,12	16,99	1,37	0,43	426,85	1,04	0,06	80,1	2,16	0,72	33,89	0,98	-0,01	66,57	1,34	0,53	0,48	2,16	1	0,18	1,37	0,29	1,54	0,78	-0,17	0,55	1,67	0,83	33,77	0,79	-0,04	20,32	1,42	0,36	21,018	0,05	4	?	3	0	1
60	305	205	66	-0,13	9	-0,68	104,83	1,01	-0,12	12,03	0,97	-0,29	412,28	1,01	-0,03	45,75	1,23	-0,43	35,05	1,01	0,03	49,09	0,99	-0,26	0,23	1,03	-0,52	0,16	1,22	-0,11	2,16	1,09	0,4	0,36	1,09	-0,35	46,07	1,07	0,36	12,32	0,86	-0,39	16,343	-0,22	-1	-1,25	3	0	-4
60	306	216	74	0,12	13	0,44	106,49	1,02	0,02	11,57	0,93	-0,04	411,45	1	0	42,14	1,13	-0,08	34,44	1	-0,02	41,82	0,84	-0,15	0,23	1,03	0	0,15	1,14	-0,06	1,85	0,93	-0,14	0,33	1	-0,08	46,43	1,08	0,01	18,31	1,28	0,49	16,839	0,03	5	-6	10	2,33	-6
60	307	200	68	-0,08	11	-0,15	106,42	1,02	0	9,8	0,79	-0,15	416,5	1,02	0,01	35,23	0,95	-0,16	34	0,98	-0,01	42,79	0,86	0,02	0,22	0,99	-0,04	0,14	1,07	-0,07	2,16	1,09	0,17	0,39	1,18	0,18	38,01	0,89	-0,18	8,59	0,6	-0,53	20,749	0,23	5	0	4	-0,6	1
60	308	275	67	-0,01	7	-0,36	105,1	1,01	-0,01	12,03	0,97	0,23	413,82	1,01	-0,01	24,12	0,65	-0,32	34,4	0,99	0,01	44,57	0,9	0,04	0,18	0,81	-0,18	0,09	0,69	-0,36	1,96	0,99	-0,09	0,3	0,91	-0,23	40,68	0,95	0,07	16,21	1,13	0,89	18,537	-0,11	?	?	4	0	?
60	309	240	?	?	?	?	?	?	?	?	?	?	?	?	?	?	?	?	34,49	1	0	43,55	0,88	-0,02	?	?	?	?	?	?	?	?	?	?	?	?	?	?	?	?	?	?	18,819	0,02	?	?	?	?	?
60	310	?	72	?	14	?	101,77	0,98	?	12,7	1,03	?	398,57	0,97	?	27,17	0,73	?	?	?	?	?	?	?	0,21	0,94	?	0,11	0,84	?	2,18	1,1	?	0,33	1	?	?	?	?	?	?	?	?	?	?	?	?	?	?
60	311	248	62	-0,14	11	-0,21	101,56	0,98	0	12,27	0,99	-0,03	420,78	1,03	0,06	22,54	0,61	-0,17	34,65	1	?	43,28	0,87	?	0,23	1,03	0,1	0,12	0,91	0,09	2,06	1,04	-0,06	0,35	1,06	0,06	43,5	1,01	?	17,6	1,23	?	17,724	?	?	?	6	?	?
60	312	246	64	0,03	4	-0,64	99,44	0,96	-0,02	12,59	1,02	0,03	410,18	1	-0,03	31,22	0,84	0,39	34,71	1	0	39,95	0,8	-0,08	0,18	0,81	-0,22	0,1	0,76	-0,17	2,19	1,1	0,06	0,36	1,09	0,03	41,56	0,97	-0,04	6,42	0,45	-0,64	17,645	0	0	?	0	?	0
60	313	?	63	-0,02	3	-0,25	101,09	0,97	0,02	11,77	0,95	-0,07	422,79	1,03	0,03	30,16	0,81	-0,03	?	?	?	?	?	?	0,18	0,81	0	0,1	0,76	0	2,63	1,33	0,2	0,41	1,24	0,14	?	?	?	?	?	?	?	?	?	?	?	?	?
60	314	?	?	?	?	?	?	?	?	?	?	?	?	?	?	?	?	?	?	?	?	?	?	?	?	?	?	?	?	?	?	?	?	?	?	?	?	?	?	?	?	?	?	?	?	?	?	?	?
60	315	227	67	?	7	?	101,84	0,98	?	12,23	0,99	?	403,71	0,99	?	37,11	1	?	31,92	0,92	?	42,46	0,85	?	0,2	0,9	?	0,14	1,07	?	2,34	1,18	?	0,38	1,15	?	40,15	0,93	?	11,21	0,78	?	19,289	?	?	?	4	?	?
60	317	?	74	0,03	12	0,5	107,37	1,03	0	10,07	0,81	-0,03	418,49	1,02	0,04	39,73	1,07	0,31	?	?	?	?	?	?	0,23	1,03	0,1	0,13	0,99	0,44	1,95	0,98	-0,02	0,33	1	-0,03	?	?	?	?	?	?	?	?	?	?	?	?	?
60	318	163	69	-0,07	12	0	105,49	1,01	-0,02	12,21	0,99	0,21	407,59	0,99	-0,03	41,09	1,11	0,03	33,85	0,98	?	63,48	1,28	?	0,25	1,12	0,09	0,16	1,22	0,23	1,88	0,95	-0,04	0,31	0,94	-0,06	35,57	0,83	?	14,56	1,02	?	20,097	?	?	?	2	?	?
60	319	?	?	?	?	?	?	?	?	?	?	?	?	?	?	?	?	?	?	?	?	?	?	?	?	?	?	?	?	?	?	?	?	?	?	?	?	?	?	?	?	?	?	?	?	?	?	?	?
60	320	189	65	?	10	?	105,26	1,01	?	11,98	0,97	?	419,22	1,02	?	28,67	0,77	?	34,41	0,99	?	55,46	1,12	?	0,21	0,94	?	0,14	1,07	?	1,99	1	?	0,36	1,09	?	43,66	1,02	?	17,55	1,22	?	19,329	?	?	?	5	?	?
60	321	?	70	0,08	10	0	107,77	1,04	0,02	11,73	0,95	-0,02	415,67	1,01	-0,01	28,43	0,77	-0,01	?	?	?	?	?	?	0,24	1,08	0,14	0,13	0,99	-0,07	1,7	0,86	-0,15	0,25	0,76	-0,31	?	?	?	?	?	?	1,727	-0,11	?	?	?	?	?
60	322	198	69	-0,01	10	0	104,29	1	-0,03	11,98	0,97	0,02	411,23	1	-0,01	35,68	0,96	0,26	34,23	0,99	?	47,41	0,95	?	0,21	0,94	-0,12	0,11	0,84	-0,15	1,94	0,98	0,14	0,31	0,94	0,24	44,63	1,04	?	14,85	1,04	?	18,762	0,09	?	?	4	?	?
60	323	222	64	-0,07	9	-0,1	105,72	1,02	0,01	12,27	0,99	0,02	426,92	1,04	0,04	24,49	0,66	-0,31	34,72	1	0,01	42,45	0,85	-0,1	0,22	0,99	0,05	0,11	0,84	0	1,86	0,94	-0,04	0,32	0,97	0,03	39,5	0,92	-0,11	9,17	0,64	-0,38	18,519	-0,01	2	?	3	-0,25	0
60	324	223	64	0	4	-0,56	103,85	1	-0,02	11,87	0,96	-0,03	420,66	1,03	-0,01	28,18	0,76	0,15	35,15	1,02	0,01	46,2	0,93	0,09	0,22	0,99	0	0,09	0,69	-0,18	1,98	1	0,06	0,32	0,97	0	47,13	1,1	0,19	15,82	1,1	0,73	14,957	-0,19	3	0,5	1	-0,67	1
60	325	?	?	?	?	?	?	?	?	?	?	?	?	?	?	?	?	?	?	?	?	?	?	?	?	?	?	?	?	?	?	?	?	?	?	?	?	?	?	?	?	?	?	?	?	?	?	?	?
60	326	193	59	?	5	?	106,45	1,02	?	11,75	0,95	?	445,55	1,09	?	21,04	0,57	?	35,36	1,02	?	40,3	0,81	?	0,2	0,9	?	0,09	0,69	?	2,02	1,02	?	0,35	1,06	?	46,04	1,07	?	14,12	0,99	?	15,146	?	1	?	0	?	1
60	327	216	62	0,05	8	0,6	106,25	1,02	0	12,25	0,99	0,04	416,67	1,02	-0,06	40,3	1,09	0,92	34,91	1,01	-0,01	37,32	0,75	-0,07	0,24	1,08	0,2	0,17	1,3	0,89	2,21	1,12	0,09	0,31	0,94	-0,11	48,31	1,12	0,05	17,95	1,25	0,27	17,306	0,14	?	?	8	?	?
60	328	241	67	0,08	11	0,38	105,14	1,01	-0,01	12,85	1,04	0,05	420,83	1,03	0,01	49,68	1,34	0,23	34,85	1,01	0	40,77	0,82	0,09	0,24	1,08	0	0,17	1,3	0	2,09	1,05	-0,05	0,33	1	0,06	36,63	0,85	-0,24	10,88	0,76	-0,39	19,013	0,1	?	?	-1	-1,12	?
60	329	200	65	-0,03	15	0,36	105,87	1,02	0,01	11,43	0,92	-0,11	408,7	1	-0,03	46,93	1,26	-0,06	34,21	0,99	-0,02	38,66	0,78	-0,05	0,25	1,12	0,04	0,19	1,45	0,12	2,09	1,05	0	0,37	1,12	0,12	42,86	1	0,17	23,14	1,61	1,13	18,943	0	?	?	-2	1	?
60	330	241	66	0,02	13	-0,13	105,99	1,02	0	12,25	0,99	0,07	424,71	1,04	0,04	47,29	1,27	0,01	34,92	1,01	0,02	43,3	0,87	0,12	0,23	1,03	-0,08	0,16	1,22	-0,16	1,94	0,98	-0,07	0,33	1	-0,11	44,6	1,04	0,04	19,26	1,34	-0,17	17,332	-0,09	?	?	2	-2	?
60	331	?	69	0,05	8	-0,38	101,7	0,98	-0,04	11,99	0,97	-0,02	406,14	0,99	-0,04	35,46	0,95	-0,25	?	?	?	?	?	?	0,18	0,81	-0,22	0,11	0,84	-0,31	2,44	1,23	0,26	0,4	1,21	0,21	?	?	?	?	?	?	?	?	?	?	?	?	?
60	332	193	?	?	?	?	?	?	?	?	?	?	?	?	?	?	?	?	34,52	1	?	55,81	1,12	?	?	?	?	?	?	?	?	?	?	?	?	?	?	?	?	?	?	?	20,458	?	?	?	?	?	?
60	333	215	63	?	9	?	104,22	1	?	12,59	1,02	?	411,36	1	?	35,33	0,95	?	34,9	1,01	0,01	47,77	0,96	-0,14	0,22	0,99	?	0,12	0,91	?	1,99	1	?	0,36	1,09	?	49,98	1,16	?	21,89	1,53	?	14,788	-0,28	3	?	3	?	0
60	334	?	?	?	?	?	?	?	?	?	?	?	?	?	?	?	?	?	?	?	?	?	?	?	?	?	?	?	?	?	?	?	?	?	?	?	?	?	?	?	?	?	?	?	?	?	?	?	?
60	337	186	?	?	?	?	?	?	?	?	?	?	?	?	?	?	?	?	35,41	1,02	?	47,6	0,96	?	?	?	?	?	?	?	?	?	?	?	?	?	?	?	?	?	?	?	1,535	?	?	?	?	?	?
60	338	?	?	?	?	?	?	?	?	?	?	?	?	?	?	?	?	?	34,77	1,01	-0,02	50,52	1,02	0,06	?	?	?	?	?	?	?	?	?	?	?	?	?	?	?	?	?	?	?	?	?	?	?	?	?
60	339	389	67	?	10	?	97,67	0,94	?	13,18	1,06	?	409,56	1	?	27,68	0,75	?	34,41	0,99	-0,01	48,64	0,98	-0,04	0,19	0,85	?	0,1	0,76	?	1,92	0,97	?	0,31	0,94	?	39,24	0,91	?	9,6	0,67	?	16,355	?	8	?	12	?	-4
60	340	204	63	-0,06	7	-0,3	101,58	0,98	0,04	11,06	0,89	-0,16	429,1	1,05	0,05	28,11	0,76	0,02	34,56	1	0	46,3	0,93	-0,05	0,26	1,17	0,37	0,17	1,3	0,7	2,09	1,05	0,09	0,32	0,97	0,03	45,66	1,06	0,16	18,31	1,28	0,91	15,161	-0,07	?	?	3	-0,75	?
60	341	248	68	0,08	10	0,43	101,12	0,97	0	12,81	1,03	0,16	418,04	1,02	-0,03	43,86	1,18	0,56	34,75	1	0,01	46,83	0,94	0,01	0,28	1,26	0,08	0,19	1,45	0,12	2,12	1,07	0,01	0,34	1,03	0,06	45,58	1,06	0	16,08	1,12	-0,12	17,596	0,16	3	?	7	1,33	-3
60	342	262	67	-0,01	7	-0,3	103,99	1	0,03	10,42	0,84	-0,19	399,16	0,97	-0,05	61,33	1,65	0,4	34,73	1	0	45,15	0,91	-0,04	0,26	1,17	-0,07	0,2	1,52	0,05	2,31	1,17	0,09	0,42	1,27	0,24	34,44	0,8	-0,24	7,15	0,5	-0,56	17,812	0,01	1	-0,67	7	0	-6
60	343	210	70	0,04	8	0,14	102,12	0,98	-0,02	12,53	1,01	0,2	409,19	1	0,03	31,21	0,84	-0,49	34,56	1	0	51,68	1,04	0,14	0,18	0,81	-0,31	0,12	0,91	-0,4	2,23	1,13	-0,03	0,37	1,12	-0,12	46,87	1,09	0,36	20,08	1,4	1,81	19,898	0,12	?	?	7	0	?
60	344	215	76	0,09	12	0,5	106,82	1,03	0,05	10,46	0,84	-0,17	391,18	0,95	-0,04	30,36	0,82	-0,03	35,23	1,02	0,02	47,28	0,95	-0,09	0,17	0,76	-0,06	0,09	0,69	-0,25	2,07	1,04	-0,07	0,35	1,06	-0,05	38,03	0,89	-0,19	19,59	1,37	-0,02	1,902	-0,04	10	?	1	-0,86	9
60	345	251	76	0	12	0	106,82	1,03	0	10,46	0,84	0	391,18	0,95	0	30,36	0,82	0	34,53	1	-0,02	50,95	1,02	0,08	0,17	0,76	0	0,09	0,69	0	2,07	1,04	0	0,35	1,06	0	42,54	0,99	0,12	21,74	1,52	0,11	19,686	0,04	?	?	1	0	?
60	346	191	75	-0,01	13	0,08	105,75	1,02	-0,01	12,21	0,99	0,17	390,18	0,95	0	42,25	1,14	0,39	34,96	1,01	0,01	67,26	1,35	0,32	0,25	1,12	0,47	0,16	1,22	0,78	1,96	0,99	-0,05	0,33	1	-0,06	37,64	0,88	-0,12	8,89	0,62	-0,59	21,939	0,11	?	?	4	3	?
60	347	?	?	?	?	?	?	?	?	?	?	?	?	?	?	?	?	?	?	?	?	?	?	?	?	?	?	?	?	?	?	?	?	?	?	?	?	?	?	?	?	?	?	?	?	?	?	?	?
60	348	?	?	?	?	?	?	?	?	?	?	?	?	?	?	?	?	?	?	?	?	?	?	?	?	?	?	?	?	?	?	?	?	?	?	?	?	?	?	?	?	?	?	?	?	?	?	?	?
60	349	234	75	?	9	?	102,68	0,99	?	12,64	1,02	?	391,11	0,95	?	46,01	1,24	?	34,78	1,01	?	54,96	1,11	?	0,21	0,94	?	0,12	0,91	?	2,04	1,03	?	0,32	0,97	?	34,66	0,81	?	11,82	0,82	?	21,684	?	?	?	2	?	?
60	350	?	75	0	7	-0,22	103,27	0,99	0,01	13,93	1,12	0,1	392,34	0,96	0	24,87	0,67	-0,46	?	?	?	?	?	?	0,2	0,9	-0,05	0,1	0,76	-0,17	1,92	0,97	-0,06	0,29	0,88	-0,09	53,35	1,24	0,54	1,88	0,13	-0,84	13,104	-0,4	?	?	?	?	?
60	351	?	71	-0,05	7	0	102,25	0,98	-0,01	12,75	1,03	-0,08	399,08	0,97	0,02	25,08	0,68	0,01	?	?	?	?	?	?	0,16	0,72	-0,2	0,11	0,84	0,1	1,99	1	0,04	0,29	0,88	0	?	?	?	?	?	?	?	?	?	?	?	?	?
60	352	216	76	0,07	12	0,71	101,6	0,98	-0,01	11,8	0,95	-0,07	387,74	0,95	-0,03	30,12	0,81	0,2	35,03	1,01	?	67,6	1,36	?	0,2	0,9	0,25	0,13	0,99	0,18	2,44	1,23	0,23	0,45	1,37	0,55	30,4	0,71	?	7,3	0,51	?	20,306	?	17	?	9	?	8
60	353	?	?	?	?	?	?	?	?	?	?	?	?	?	?	?	?	?	?	?	?	?	?	?	?	?	?	?	?	?	?	?	?	?	?	?	?	?	?	?	?	?	?	?	?	?	?	?	?
60	354	?	?	?	?	?	?	?	?	?	?	?	?	?	?	?	?	?	?	?	?	?	?	?	?	?	?	?	?	?	?	?	?	?	?	?	?	?	?	?	?	?	?	?	?	?	?	?	?
60	355	201	64	?	5	?	100,41	0,96	?	13,54	1,09	?	407,59	0,99	?	41,92	1,13	?	35,26	1,02	?	43,26	0,87	?	0,18	0,81	?	0,11	0,84	?	2,06	1,04	?	0,3	0,91	?	51,54	1,2	?	16,82	1,17	?	17,317	?	?	?	6	?	?
60	356	254	68	0,06	7	0,4	104,29	1	0,04	13,77	1,11	0,02	404,4	0,99	-0,01	34,81	0,94	-0,17	34,69	1	-0,02	44,58	0,9	0,03	0,19	0,85	0,06	0,11	0,84	0	1,94	0,98	-0,06	0,3	0,91	0	48,71	1,13	-0,05	18,24	1,27	0,08	17,947	0,04	?	?	4	-0,33	?
60	357	?	?	?	?	?	?	?	?	?	?	?	?	?	?	?	?	?	?	?	?	?	?	?	?	?	?	?	?	?	?	?	?	?	?	?	?	?	?	?	?	?	?	?	?	?	?	?	?
60	358	171	67	?	10	?	106,06	1,02	?	12,47	1,01	?	419,42	1,02	?	31,15	0,84	?	34,39	0,99	?	49,07	0,99	?	0,21	0,94	?	0,13	0,99	?	1,77	0,89	?	0,29	0,88	?	41,02	0,96	?	17,42	1,22	?	19,537	?	2	?	2	?	0
60	359	275	67	0	10	0	105,71	1,02	0	12,1	0,98	-0,03	425,69	1,04	0,01	30,42	0,82	-0,02	35,32	1,02	0,03	49,41	0,99	0,01	0,2	0,9	-0,05	0,12	0,91	-0,08	1,96	0,99	0,11	0,33	1	0,14	43,64	1,02	0,06	14,12	0,99	-0,19	16,649	-0,15	9	3,5	10	4	-1
60	360	227	67	0	11	0,1	102,83	0,99	-0,03	12,37	1	0,02	409,45	1	-0,04	34,02	0,92	0,12	34,85	1,01	-0,01	44,3	0,89	-0,1	0,2	0,9	0	0,13	0,99	0,08	2,34	1,18	0,19	0,36	1,09	0,09	48,73	1,13	0,12	6,39	0,45	-0,55	18,494	0,11	?	?	11	0,1	?
60	361	215	63	-0,06	8	-0,27	101,61	0,98	-0,01	13,69	1,11	0,11	425,83	1,04	0,04	30,19	0,81	-0,11	35,59	1,03	0,02	40,67	0,82	-0,08	0,16	0,72	-0,2	0,08	0,61	-0,38	1,91	0,96	-0,18	0,28	0,85	-0,22	38,35	0,89	-0,21	8,24	0,57	0,29	14,996	-0,19	4	?	3	-0,73	1
60	362	172	63	0	4	-0,5	105	1,01	0,03	13,27	1,07	-0,03	418,4	1,02	-0,02	26,19	0,71	-0,13	35,68	1,03	0	44,71	0,9	0,1	0,18	0,81	0,12	0,09	0,69	0,12	1,97	0,99	0,03	0,27	0,82	-0,04	46,37	1,08	0,21	14,24	0,99	0,73	13,101	-0,13	1	-0,75	3	0	-2
60	363	213	70	0,11	9	1,25	107,37	1,03	0,02	11,77	0,95	-0,11	422,18	1,03	0,01	50,28	1,35	0,92	34,69	1	-0,03	52,24	1,05	0,17	0,2	0,9	0,11	0,14	1,07	0,56	1,95	0,98	-0,01	0,3	0,91	0,11	41,64	0,97	-0,1	19,71	1,38	0,38	19,492	0,49	?	?	3	0	?
60	366	205	64	-0,09	5	-0,44	100,76	0,97	-0,06	12	0,97	0,02	426,46	1,04	0,01	37,08	1	-0,26	34,7	1	0	43,06	0,87	-0,18	0,17	0,76	-0,15	0,11	0,84	-0,21	1,94	0,98	-0,01	0,31	0,94	0,03	37,98	0,88	-0,09	9,6	0,67	-0,51	16,326	-0,16	4	?	2	-0,33	2
60	367	195	65	0,02	5	0	102,15	0,98	0,01	12,78	1,03	0,06	404,24	0,99	-0,05	31,16	0,84	-0,16	35,32	1,02	0,02	42,06	0,85	-0,02	0,15	0,67	-0,12	0,08	0,61	-0,27	2,09	1,05	0,08	0,32	0,97	0,03	48,7	1,13	0,28	10,9	0,76	0,14	12,602	-0,23	8	1	1	-0,5	7
60	368	201	62	-0,05	7	0,4	103,69	1	0,02	12,73	1,03	0	437,91	1,07	0,08	29,35	0,79	-0,06	35,21	1,02	0	42,79	0,86	0,02	0,18	0,81	0,2	0,1	0,76	0,25	1,92	0,97	-0,08	0,29	0,88	-0,09	36,88	0,86	-0,24	12,8	0,89	0,17	16,757	0,33	?	?	4	3	?
60	370	221	63	0,02	4	-0,43	99,55	0,96	-0,04	11,71	0,95	-0,08	400,77	0,98	-0,08	32,94	0,89	0,12	35,11	1,02	0	41,31	0,83	-0,03	0,18	0,81	0	0,1	0,76	0	2,16	1,09	0,13	0,33	1	0,14	44,21	1,03	0,2	10,38	0,72	-0,19	13,307	-0,21	3	?	0	?	3
60	371	219	69	0,1	10	1,5	98,66	0,95	-0,01	13,21	1,07	0,13	401,45	0,98	0	31,36	0,84	-0,05	35,11	1,02	0	41,62	0,84	0,01	0,21	0,94	0,17	0,12	0,91	0,2	2,1	1,06	-0,03	0,34	1,03	0,03	51,49	1,2	0,16	18,7	1,3	0,8	17,654	0,33	?	?	4	?	?
60	372	211	67	-0,03	11	0,1	104,65	1,01	0,06	12,34	1	-0,07	416,96	1,02	0,04	34,34	0,92	0,1	35,06	1,01	0	41,37	0,83	-0,01	0,22	0,99	0,05	0,11	0,84	-0,08	1,83	0,92	-0,13	0,28	0,85	-0,18	41,28	0,96	-0,2	18	1,26	-0,04	18,888	0,07	?	?	4	0	?
60	373	207	73	0,09	10	-0,09	105,56	1,01	0,01	12,61	1,02	0,02	408,68	1	-0,02	34,64	0,93	0,01	34,26	0,99	-0,02	61,6	1,24	0,49	0,23	1,03	0,05	0,14	1,07	0,27	1,79	0,9	-0,02	0,29	0,88	0,04	41,3	0,96	0	14,41	1,01	-0,2	20,586	0,09	?	?	2	-0,5	?
60	375	202	63	-0,14	7	-0,3	105,39	1,01	0	12,12	0,98	-0,04	418,79	1,02	0,02	35,11	0,95	0,01	35,45	1,02	0,03	44,53	0,9	-0,28	0,18	0,81	-0,22	0,11	0,84	-0,21	1,96	0,99	0,09	0,29	0,88	0	38,67	0,9	-0,06	13,95	0,97	-0,03	1,56	-0,24	1	?	5	1,5	-4
60	376	270	69	0,1	12	0,71	106,43	1,02	0,01	12,96	1,05	0,07	416,08	1,02	-0,01	40,55	1,09	0,15	34,74	1	-0,02	48,43	0,97	0,09	0,21	0,94	0,17	0,12	0,91	0,09	1,82	0,92	-0,07	0,3	0,91	0,03	45,74	1,07	0,18	16,62	1,16	0,19	19,495	0,25	?	?	6	0,2	?
60	377	?	67	-0,03	10	-0,17	105,81	1,02	-0,01	12,14	0,98	-0,06	417,95	1,02	0	51,5	1,39	0,27	?	?	?	?	?	?	0,23	1,03	0,1	0,17	1,3	0,42	1,92	0,97	0,05	0,32	0,97	0,07	?	?	?	?	?	?	?	?	?	?	?	?	?
60	378	247	68	0,01	8	-0,2	103,36	0,99	-0,02	12,27	0,99	0,01	416,3	1,02	0	31,55	0,85	-0,39	34,84	1,01	?	49,26	0,99	?	0,21	0,94	-0,09	0,12	0,91	-0,29	1,9	0,96	-0,01	0,29	0,88	-0,09	42,79	1	?	7,71	0,54	?	17,915	?	?	?	3	?	?
60	379	?	62	-0,09	7	-0,12	102,31	0,98	-0,01	12,39	1	0,01	433,51	1,06	0,04	22,21	0,6	-0,3	?	?	?	?	?	?	0,22	0,99	0,05	0,1	0,76	-0,17	1,89	0,95	-0,01	0,29	0,88	0	?	?	?	?	?	?	?	?	?	?	?	?	?
60	380	?	?	?	?	?	?	?	?	?	?	?	?	?	?	?	?	?	?	?	?	?	?	?	?	?	?	?	?	?	?	?	?	?	?	?	?	?	?	?	?	?	?	?	?	?	?	?	?
60	381	235	65	?	9	?	98,16	0,94	?	12,86	1,04	?	421,37	1,03	?	23,59	0,64	?	35,38	1,02	?	49,02	0,99	?	0,19	0,85	?	0,14	1,07	?	1,89	0,95	?	0,28	0,85	?	48,52	1,13	?	11,72	0,82	?	17,573	?	?	?	7	?	?
60	382	251	63	-0,03	6	-0,33	100,24	0,96	0,02	12,48	1,01	-0,03	426,85	1,04	0,01	33,27	0,9	0,41	35,44	1,02	0	49,82	1	0,02	0,17	0,76	-0,11	0,1	0,76	-0,29	1,91	0,96	0,01	0,31	0,94	0,11	48,37	1,13	0	7,33	0,51	-0,37	15,899	-0,1	?	?	2	-0,71	?
60	383	291	60	-0,05	2	-0,67	100,55	0,97	0	12,05	0,97	-0,03	405,06	0,99	-0,05	28,6	0,77	-0,14	35,47	1,03	0	43,68	0,88	-0,12	0,18	0,81	0,06	0,11	0,84	0,1	2,29	1,16	0,2	0,32	0,97	0,03	50,01	1,16	0,03	16,23	1,13	1,21	14,391	-0,09	3	?	0	?	4
60	384	?	72	0,2	8	3	104,42	1	0,04	10,49	0,85	-0,13	411,66	1	0,02	34,11	0,92	0,19	?	?	?	?	?	?	0,22	0,99	0,22	0,16	1,22	0,45	2,34	1,18	0,02	0,38	1,15	0,19	?	?	?	?	?	?	?	?	?	?	?	?	?
60	385	?	?	?	?	?	?	?	?	?	?	?	?	?	?	?	?	?	?	?	?	?	?	?	?	?	?	?	?	?	?	?	?	?	?	?	?	?	?	?	?	?	?	?	?	?	?	?	?
60	386	198	74	?	13	?	102,98	0,99	?	13,72	1,11	?	401,4	0,98	?	29,66	0,8	?	34,93	1,01	?	51,36	1,03	?	0,22	0,99	?	0,12	0,91	?	1,69	0,85	?	0,3	0,91	?	49,88	1,16	?	16,7	1,17	?	18,461	?	?	?	13	?	?
60	387	172	73	-0,01	13	0	103,02	0,99	0	12,53	1,01	-0,09	409,22	1	0,02	57,16	1,54	0,93	34,33	0,99	-0,02	50,19	1,01	-0,02	0,22	0,99	0	0,14	1,07	0,17	2,03	1,02	0,2	0,36	1,09	0,2	35,21	0,82	-0,29	19,47	1,36	0,17	21,318	0,15	?	?	2	-0,85	?
60	388	244	71	-0,03	8	-0,38	102,29	0,98	-0,01	12,54	1,01	0	406,55	0,99	-0,01	45,01	1,21	-0,21	34,65	1	0,01	47,42	0,95	-0,06	0,2	0,9	-0,09	0,13	0,99	-0,07	1,97	0,99	-0,03	0,32	0,97	-0,11	41,57	0,97	0,18	11,66	0,81	-0,4	19,256	-0,1	?	?	3	0,5	?
60	389	254	63	-0,11	2	-0,75	101,34	0,97	-0,01	12,6	1,02	0	424,9	1,04	0,05	18,33	0,49	-0,59	35,75	1,03	0,03	47,4	0,95	0	0,15	0,67	-0,25	0,05	0,38	-0,62	2,02	1,02	0,03	0,28	0,85	-0,12	61,15	1,42	0,47	6,43	0,45	-0,45	14,643	-0,24	?	?	?	?	?
60	390	214	78	0,24	13	5,5	106,87	1,03	0,05	11,93	0,96	-0,05	403,26	0,98	-0,05	40,85	1,1	1,23	32,38	0,94	-0,09	35,7	0,72	-0,25	0,2	0,9	0,33	0,15	1,14	2	1,73	0,87	-0,14	0,27	0,82	-0,04	42,54	0,99	-0,3	21,77	1,52	2,39	19,361	0,32	?	?	11	?	?
61	379	?	?	?	?	?	?	?	?	?	?	?	?	?	?	?	?	?	?	?	?	?	?	?	?	?	?	?	?	?	?	?	?	?	?	?	?	?	?	?	?	?	?	?	?	?	?	?	?
61	380	240	88	?	9	?	124,19	1,08	?	21,06	0,98	?	375,87	1,01	?	24,89	1,03	?	35,29	1	?	74,1	1,22	?	0,4	1,09	?	0,11	1,14	?	0,75	1,02	?	0,13	0,98	?	50,22	0,89	?	10,31	1,05	?	18,399	?	8	?	2	?	6
61	381	277	83	-0,06	6	-0,33	125,5	1,09	0,01	16,5	0,77	-0,22	382,75	1,03	0,02	22,59	0,93	-0,09	34,09	0,97	-0,03	45,37	0,75	-0,39	0,37	1,01	-0,08	0,08	0,83	-0,27	0,89	1,21	0,19	0,14	1,06	0,08	46,18	0,81	-0,08	8,43	0,86	-0,18	15,991	-0,13	4	-0,5	3	0,5	1
61	382	322	85	0,02	8	0,33	124,83	1,08	-0,01	19,17	0,89	0,16	385,39	1,04	0,01	24,1	1	0,07	35,5	1,01	0,04	66,54	1,1	0,47	0,34	0,93	-0,08	0,09	0,93	0,12	0,78	1,06	-0,12	0,13	0,98	-0,07	60,11	1,06	0,3	11,87	1,21	0,41	15,892	-0,01	4	0	1	-0,67	3
61	385	?	85	0,04	7	0	112,62	0,98	-0,1	25,95	1,2	0,49	363,55	0,98	-0,05	26,01	1,08	0,15	?	?	?	?	?	?	0,37	1,01	0,06	0,08	0,83	0,14	0,58	0,79	-0,33	0,1	0,76	-0,09	?	?	?	?	?	?	?	?	?	?	?	?	?
61	390	?	77	-0,13	4	-0,6	123,73	1,07	0,42	19	0,88	0,52	385,85	1,04	0,15	24,96	1,03	0,19	?	?	?	?	?	?	0,33	0,9	-0,23	0,07	0,72	-0,56	0,86	1,17	0,54	0,16	1,21	-0,2	?	?	?	?	?	?	?	?	?	?	?	?	?
61	394	?	?	?	?	?	?	?	?	?	?	?	?	?	?	?	?	?	?	?	?	?	?	?	?	?	?	?	?	?	?	?	?	?	?	?	?	?	?	?	?	?	?	?	?	?	?	?	?
61	395	?	?	?	?	?	?	?	?	?	?	?	?	?	?	?	?	?	?	?	?	?	?	?	?	?	?	?	?	?	?	?	?	?	?	?	?	?	?	?	?	?	?	?	?	?	?	?	?
61	396	?	?	?	?	?	?	?	?	?	?	?	?	?	?	?	?	?	?	?	?	?	?	?	?	?	?	?	?	?	?	?	?	?	?	?	?	?	?	?	?	?	?	?	?	?	?	?	?
61	397	137	87	?	5	?	117	1,02	?	14,75	0,68	?	382,56	1,03	?	18,93	0,78	?	34,65	0,98	?	55,11	0,91	?	0,27	0,74	?	0,07	0,72	?	1,2	1,63	?	0,19	1,44	?	55,74	0,98	?	4,28	0,44	?	14,997	?	2	?	1	?	1
61	406	?	88	0,04	7	0	126,75	1,1	0,05	18,98	0,88	-0,18	372,72	1	-0,01	24,2	1	0,02	?	?	?	?	?	?	0,37	1,01	0,06	0,1	1,03	0	0,76	1,04	0,09	0,15	1,13	0,15	62,05	1,09	0,3	6,22	0,63	-0,27	16,307	0,02	?	?	?	?	?
62	314	189	103	?	6	?	105,09	0,87	?	22,84	0,94	?	401,03	0,89	?	44,76	0,82	?	32,61	0,97	?	61,23	1,09	?	0,15	0,63	?	0,07	0,85	?	0,57	0,84	?	0,15	0,54	?	72,03	1,17	?	12,02	0,68	?	1,334	?	?	?	?	?	?
62	316	?	90	-0,13	14	1,33	110,02	0,91	0,05	26,18	1,08	0,15	429,79	0,96	0,07	54,25	1	0,21	?	?	?	?	?	?	0,15	0,63	0	0,07	0,85	0	0,52	0,77	-0,09	0,11	0,39	-0,27	?	?	?	?	?	?	?	?	?	?	?	?	?
62	318	213	91	1,68	6	5	137,38	1,14	?	21,54	0,89	?	457,53	1,02	?	58,07	1,07	?	33,5	0,99	-0,04	45,43	0,81	-0,23	0,15	0,63	-0,87	0,08	0,97	?	0,56	0,83	?	0,21	0,75	?	60,32	0,98	1,82	10,81	0,61	5,18	13,166	-0,25	?	?	?	?	?
62	319	229	80	-0,12	5	-0,17	111,16	0,92	-0,19	26,33	1,09	0,22	477,49	1,06	0,04	69,2	1,27	0,19	34,88	1,04	0,04	46,23	0,82	0,02	0,14	0,59	-0,07	0,06	0,73	-0,25	1,48	2,18	1,64	1,04	3,72	3,95	67,87	1,1	0,13	38,37	2,17	2,55	11,923	-0,09	?	?	?	?	1
62	320	210	74	-0,08	9	0,8	128,27	1,06	0,15	27,74	1,15	0,05	476,15	1,06	0	52,85	0,97	-0,24	32,89	0,98	-0,06	49,96	0,89	0,08	0,15	0,63	0,07	0,01	0,12	-0,83	0,97	1,43	-0,34	0,4	1,43	-0,62	64,76	1,05	-0,05	33,53	1,9	-0,13	15,745	0,32	?	?	?	?	-1
62	321	?	?	?	?	?	?	?	?	?	?	?	?	?	?	?	?	?	?	?	?	?	?	?	?	?	?	?	?	?	?	?	?	?	?	?	?	?	?	?	?	?	?	?	?	?	?	?	?
62	322	175	87	?	5	?	135,1	1,12	?	22,76	0,94	?	465,96	1,04	?	67,59	1,24	?	33,79	1	?	50,08	0,89	?	0,16	0,67	?	0,1	1,21	?	0,59	0,87	?	0,11	0,39	?	61,29	1	?	6,95	0,39	?	13,372	?	?	?	?	?	1
62	323	204	75	-0,14	22	3,4	125,18	1,04	-0,07	27,57	1,14	0,21	511,54	1,14	0,1	62,21	1,14	-0,08	33,2	0,99	-0,02	48,76	0,87	-0,03	0,18	0,76	0,12	0	0	?	?	?	?	?	?	?	56,51	0,92	-0,08	37,65	2,13	4,42	1,257	-0,06	?	?	?	?	?
62	325	211	?	?	?	?	?	?	?	?	?	?	?	?	?	?	?	?	33,69	1	0,01	46,18	0,82	-0,41	?	?	?	?	?	?	?	?	?	?	?	?	?	?	?	?	?	?	15,531	-0,13	?	?	?	?	?
62	326	172	114	?	20	?	?	?	?	?	?	?	?	?	?	?	?	?	34,37	1,02	0,02	50,08	0,89	0,08	?	?	?	?	?	?	?	?	?	?	?	?	81,93	1,33	?	18,58	1,05	?	19,935	0,28	?	?	?	?	-17
62	327	?	88	-0,23	6	-0,7	125,56	1,04	?	26,49	1,1	?	482,27	1,07	?	60,06	1,1	?	?	?	?	?	?	?	0,15	0,63	?	0,05	0,61	?	0,63	0,93	?	0,27	0,97	?	?	?	?	?	?	?	?	?	?	?	?	?	?
62	328	213	82	-0,07	12	1	115,12	0,96	-0,08	27,18	1,12	0,03	458,99	1,02	-0,05	46,91	0,86	-0,22	34,43	1,02	?	52,4	0,93	?	0,2	0,84	0,33	0,13	1,58	1,6	0,66	0,97	0,05	0,37	1,32	0,37	49,27	0,8	?	14,39	0,81	?	20,059	?	?	?	?	?	20
62	329	209	83	0,01	6	-0,5	134,38	1,12	0,17	23	0,95	-0,15	471,63	1,05	0,03	62,28	1,15	0,33	32,49	0,96	-0,06	45,61	0,81	-0,13	0,21	0,89	0,05	0,19	2,31	0,46	0,57	0,84	-0,14	0,23	0,82	-0,38	64,16	1,04	0,3	13,02	0,74	-0,1	12,786	-0,36	?	?	?	?	?
62	331	201	104	0,25	6	0	136,21	1,13	0,01	22,41	0,93	-0,03	441,89	0,98	-0,06	48,47	0,89	-0,22	31,81	0,94	-0,02	68,33	1,22	0,5	0,16	0,67	-0,24	0,07	0,85	-0,63	0,56	0,83	-0,02	0,36	1,29	0,57	60,93	0,99	-0,05	12,31	0,7	-0,05	14,226	0,11	?	?	?	?	?
62	332	201	117	0,12	6	0	119,57	0,99	-0,12	27,02	1,12	0,21	387,32	0,86	-0,12	34,53	0,64	-0,29	34,39	1,02	0,08	57,61	1,03	-0,16	0,14	0,59	-0,12	0,06	0,73	-0,14	0,62	0,91	0,11	0,39	1,39	0,08	93,85	1,52	0,54	22,02	1,25	0,79	12,417	-0,13	?	?	?	?	?
62	334	?	?	?	?	?	?	?	?	?	?	?	?	?	?	?	?	?	?	?	?	?	?	?	?	?	?	?	?	?	?	?	?	?	?	?	?	?	?	?	?	?	?	?	?	?	?	?	?
64	314	6	79	?	24	?	104,94	0,86	?	25,28	1,34	?	350,79	0,76	?	45,26	0,87	?	33,89	0,98	?	55,77	1,21	?	0,83	2,25	?	0,2	2,36	?	0,76	0,9	?	0,22	0,84	?	44,13	1,05	?	24,1	2,07	?	14,249	?	?	?	?	?	?
64	315	?	?	?	?	?	?	?	?	?	?	?	?	?	?	?	?	?	?	?	?	?	?	?	?	?	?	?	?	?	?	?	?	?	?	?	?	?	?	?	?	?	?	?	?	?	?	?	?
64	316	?	?	?	?	?	?	?	?	?	?	?	?	?	?	?	?	?	?	?	?	?	?	?	?	?	?	?	?	?	?	?	?	?	?	?	?	?	?	?	?	?	?	?	?	?	?	?	?
64	317	?	?	?	?	?	?	?	?	?	?	?	?	?	?	?	?	?	?	?	?	?	?	?	?	?	?	?	?	?	?	?	?	?	?	?	?	?	?	?	?	?	?	?	?	?	?	?	?
64	318	?	?	?	?	?	?	?	?	?	?	?	?	?	?	?	?	?	?	?	?	?	?	?	?	?	?	?	?	?	?	?	?	?	?	?	?	?	?	?	?	?	?	?	?	?	?	?	?
64	319	214	?	?	?	?	?	?	?	?	?	?	?	?	?	?	?	?	34,81	1,01	?	43,14	0,93	?	?	?	?	?	?	?	?	?	?	?	?	?	?	?	?	?	?	?	12,562	?	?	?	?	?	?
64	321	?	56	?	3	?	144,4	1,18	?	14,57	0,77	?	543,4	1,17	?	46,69	0,89	?	?	?	?	?	?	?	0,16	0,43	?	0,05	0,59	?	0,45	0,53	?	0,1	0,38	?	?	?	?	?	?	?	?	?	?	?	?	?	?
64	322	?	?	?	?	?	?	?	?	?	?	?	?	?	?	?	?	?	?	?	?	?	?	?	?	?	?	?	?	?	?	?	?	?	?	?	?	?	?	?	?	?	?	?	?	?	?	?	?
64	324	?	?	?	?	?	?	?	?	?	?	?	?	?	?	?	?	?	?	?	?	?	?	?	?	?	?	?	?	?	?	?	?	?	?	?	?	?	?	?	?	?	?	?	?	?	?	?	?
64	327	303	60	?	8	?	121,5	1	?	21,27	1,12	?	452,41	0,98	?	77,37	1,48	?	34,88	1,01	?	42,34	0,92	?	0,17	0,46	?	0,07	0,83	?	1,69	2,01	?	0,83	3,15	?	39,18	0,93	?	8,87	0,76	?	11,906	?	?	?	?	?	?
64	328	?	?	?	?	?	?	?	?	?	?	?	?	?	?	?	?	?	?	?	?	?	?	?	?	?	?	?	?	?	?	?	?	?	?	?	?	?	?	?	?	?	?	?	?	?	?	?	?
64	329	?	?	?	?	?	?	?	?	?	?	?	?	?	?	?	?	?	?	?	?	?	?	?	?	?	?	?	?	?	?	?	?	?	?	?	?	?	?	?	?	?	?	?	?	?	?	?	?
64	330	297	55	?	3	?	131,75	1,08	?	19,89	1,05	?	520	1,12	?	60,71	1,16	?	34,86	1,01	?	47,1	1,02	?	0,17	0,46	?	0,06	0,71	?	0,55	0,65	?	0,26	0,99	?	43,85	1,04	?	9,27	0,79	?	12,266	?	?	?	1	?	?
64	353	?	?	?	?	?	?	?	?	?	?	?	?	?	?	?	?	?	?	?	?	?	?	?	?	?	?	?	?	?	?	?	?	?	?	?	?	?	?	?	?	?	?	?	?	?	?	?	?
64	355	?	?	?	?	?	?	?	?	?	?	?	?	?	?	?	?	?	?	?	?	?	?	?	?	?	?	?	?	?	?	?	?	?	?	?	?	?	?	?	?	?	?	?	?	?	?	?	?
64	356	?	?	?	?	?	?	?	?	?	?	?	?	?	?	?	?	?	?	?	?	?	?	?	?	?	?	?	?	?	?	?	?	?	?	?	?	?	?	?	?	?	?	?	?	?	?	?	?
64	357	?	?	?	?	?	?	?	?	?	?	?	?	?	?	?	?	?	?	?	?	?	?	?	?	?	?	?	?	?	?	?	?	?	?	?	?	?	?	?	?	?	?	?	?	?	?	?	?
64	358	?	?	?	?	?	?	?	?	?	?	?	?	?	?	?	?	?	?	?	?	?	?	?	?	?	?	?	?	?	?	?	?	?	?	?	?	?	?	?	?	?	?	?	?	?	?	?	?
64	361	291	54	?	4	?	137,05	1,12	?	20,06	1,06	?	532,65	1,15	?	64,46	1,24	?	34,16	0,99	?	40,82	0,88	?	0,2	0,54	?	0,06	0,71	?	0,53	0,63	?	0,08	0,3	?	45,03	1,07	?	11,06	0,95	?	11,654	?	?	?	6	?	?
[truncated: 184 more columns]
